# Supplementary material for: Developing and validating a measure of L2-specific emotion regulation strategies
Source: PLoS One. 2026 Apr 8;21(4):e0345751. doi: 10.1371/journal.pone.0345751 (PMC13061189; doi:10.1371/journal.pone.0345751)
Supplement: S2 Dataset — (ZIP) [file pone.0345751.s002.zip]

Archive with 4 entries (3 files):
- dataset/
- dataset/CET4_811.xlsx
- dataset/Firstwave695.csv
- dataset/Secondwave645.xlsx
