# Supplementary material for: Developing and validating a measure of L2-specific emotion regulation strategies
Source: PLoS One. 2026 Apr 8;21(4):e0345751. doi: 10.1371/journal.pone.0345751 (PMC13061189; doi:10.1371/journal.pone.0345751)
Supplement: S2 Dataset — (ZIP) [file pone.0345751.s002.zip › dataset/CET4_811.xlsx]

## Sheet: Sheet1
Total score	Subject No.	Age	Gender	1	2	3	4	5	6	7	8	9	10	11	12	13	14	15	16	17	18	19	20	21	22	23	24	25	26	27	28	29	30	31	32	33	34	35	36	37	38	39	40	41	42	43	44	45	46
219	1	20	1	4	4	4	4	3	4	4	4	4	4	4	4	4	4	4	4	4	4	4	4	4	4	4	4	4	4	4	4	4	4	4	4	4	4	4	4	4	4	4	4	4	4	4	4	4	4
165	2	19	2	3	3	3	3	3	3	3	3	3	3	3	3	3	3	3	3	3	3	3	3	3	3	3	3	3	3	3	3	3	3	3	3	3	3	3	3	3	3	3	3	3	3	3	3	3	3
170	3	19	1	3	3	3	3	3	3	4	4	4	4	4	4	3	3	3	2	3	3	3	3	3	3	3	2	2	3	3	3	3	3	3	3	3	3	3	3	3	3	3	3	3	3	3	3	3	3
185	4	18	2	5	4	4	4	3	3	4	2	5	4	5	5	4	4	2	3	4	4	3	4	4	2	2	1	3	4	2	2	5	2	2	4	4	3	4	3	3	4	4	3	3	3	3	3	3	3
251	5	19	2	2	2	2	2	2	2	2	2	5	5	5	5	5	5	5	5	5	5	5	5	5	5	5	5	5	5	5	5	5	5	5	5	5	5	5	5	5	5	5	5	5	5	5	5	5	5
215	6	19	1	3	3	1	1	1	1	1	1	5	5	5	5	5	5	3	5	5	5	5	5	5	5	3	2	2	3	2	2	4	5	5	5	5	5	5	2	5	5	3	5	5	5	5	5	5	5
184	7	21	1	4	4	4	3	2	2	3	2	5	4	4	4	3	4	3	2	4	4	3	4	3	4	3	2	2	3	3	3	4	5	5	4	3	3	3	3	2	3	3	4	3	3	3	3	4	4
185	8	20	2	5	3	4	4	3	3	4	3	5	5	5	5	5	3	3	5	5	3	5	3	4	4	2	3	2	2	4	4	4	2	2	2	3	3	2	4	3	4	4	3	3	3	3	3	3	3
199	9	19	2	5	4	5	5	5	3	3	3	3	3	3	3	3	3	3	5	5	5	5	3	4	4	3	3	3	3	3	3	3	3	3	3	3	4	4	3	4	3	4	3	4	3	4	3	5	5
199	10	20	1	3	2	3	2	2	2	2	3	5	5	5	5	4	5	4	3	4	3	5	4	5	4	5	5	5	5	4	3	2	4	4	4	3	3	4	1	4	4	4	4	4	4	3	3	4	4
207	11	19	2	5	4	4	3	3	2	3	2	5	5	5	4	3	3	5	2	3	2	3	4	4	4	3	3	4	5	5	3	3	4	4	5	4	3	5	2	4	4	3	5	5	5	5	5	4	5
169	12	19	1	3	3	3	3	2	2	2	2	4	2	2	2	5	3	5	3	4	3	1	2	2	2	1	1	1	1	3	3	2	3	3	3	3	3	4	3	3	3	5	4	3	4	4	4	4	4
165	13	19	2	3	3	3	3	3	3	3	3	3	3	3	3	3	3	3	3	3	3	3	3	3	3	3	3	3	3	3	3	3	3	3	3	3	3	3	3	3	3	3	3	3	3	3	3	3	3
191	14	19	1	3	2	2	2	2	2	2	2	2	2	2	2	3	3	2	2	4	4	4	4	4	4	4	4	4	4	4	4	4	4	4	4	4	4	4	4	4	4	4	4	4	4	4	4	4	4
248	15	19	1	3	4	4	4	5	4	5	5	5	3	5	5	5	5	5	5	3	3	5	3	2	5	5	5	5	5	5	5	5	3	3	3	5	5	3	5	5	3	5	5	5	5	5	5	5	5
195	16	19	1	4	4	4	3	3	4	4	4	4	4	4	4	4	4	4	4	4	4	4	4	4	3	3	2	3	4	4	4	3	2	3	2	3	4	4	4	3	3	3	3	4	4	4	3	3	3
164	17	19	2	5	4	4	5	3	3	3	3	4	3	3	3	4	3	2	4	3	2	2	3	2	2	2	2	3	4	3	2	3	3	2	4	3	3	3	3	2	3	2	2	2	2	2	2	3	2
206	18	20	2	3	3	2	3	2	2	2	2	3	3	3	5	5	5	5	3	5	5	5	5	5	5	3	3	5	5	4	4	4	4	4	4	4	4	4	4	4	4	4	4	4	4	4	4	4	4
188	19	19	2	4	3	4	2	3	2	3	2	4	3	4	5	4	3	3	4	4	3	3	4	4	4	2	4	4	4	4	4	4	4	4	4	4	4	4	4	4	4	4	3	4	4	4	4	2	3
176	20	19	1	3	3	3	3	3	3	3	3	3	3	3	3	5	5	3	1	5	5	3	3	3	3	3	3	5	3	5	3	3	3	3	4	3	3	3	3	3	3	3	3	3	3	3	3	3	3
234	21	20	1	3	4	3	4	3	4	4	3	5	5	5	5	4	4	2	4	5	5	5	5	5	5	4	5	5	5	4	4	5	3	4	4	4	5	5	4	5	4	4	5	5	4	5	4	3	4
263	22	20	2	4	4	4	4	3	3	4	5	5	5	5	5	5	5	5	3	5	4	5	5	5	5	5	5	5	5	5	5	5	5	5	5	5	5	5	5	5	5	5	5	5	5	5	5	5	5
254	23	19	2	3	4	4	4	3	3	3	3	3	3	3	3	5	5	5	5	5	5	5	5	5	5	5	5	5	5	5	5	5	5	5	5	5	5	5	5	5	5	5	5	5	5	5	5	5	5
216	24	19	1	1	2	1	1	1	1	2	2	3	4	4	5	5	4	5	1	5	5	4	5	5	4	2	4	4	4	4	4	1	5	5	5	4	4	5	5	5	4	5	5	5	5	5	5	5	5
204	25	19	2	3	4	4	4	3	3	3	3	4	4	4	4	5	5	4	1	4	4	4	4	4	4	4	4	4	4	4	4	4	4	3	4	3	3	4	3	3	3	3	3	3	4	4	4	3	5
208	26	20	2	4	4	4	3	2	2	3	2	3	3	4	4	4	4	5	4	4	4	4	4	3	4	4	4	4	4	4	4	3	4	4	4	4	4	4	3	4	4	4	4	4	4	4	4	4	4
187	27	20	2	3	3	3	3	2	2	3	1	5	5	5	5	5	4	2	4	4	4	3	3	4	4	3	3	4	4	4	4	5	3	3	5	3	3	3	3	2	4	1	5	5	3	3	3	2	3
241	28	20	1	4	4	3	3	2	1	1	1	5	5	5	5	5	5	2	5	5	5	5	5	5	5	5	5	5	5	5	3	3	5	5	5	5	5	5	5	5	5	5	5	5	5	5	5	3	5
227	29	19	1	3	4	4	2	1	1	3	1	5	5	5	5	5	5	5	5	5	5	5	5	5	5	5	5	4	4	5	5	4	4	4	4	4	4	4	4	4	5	4	4	4	4	4	4	4	5
168	30	20	2	3	3	3	3	3	3	3	3	3	3	3	3	3	3	3	3	3	3	3	3	3	3	3	3	3	3	3	3	3	3	3	3	3	3	3	3	3	3	3	3	3	3	3	3	3	3
165	31	19	2	3	3	3	3	3	3	3	3	3	3	3	3	3	3	3	3	3	3	3	3	3	3	3	3	3	3	3	3	3	3	3	3	3	3	3	3	3	3	3	3	3	3	3	3	3	3
232	32	19	1	4	4	4	4	2	2	3	2	5	5	5	5	4	5	5	2	4	3	3	4	4	4	3	4	3	4	4	3	4	5	5	5	5	5	5	5	5	5	5	5	5	5	5	5	5	5
192	33	19	2	3	3	3	3	2	2	3	2	4	5	5	5	5	5	3	2	4	4	4	4	4	4	3	4	4	4	4	4	4	4	4	4	4	4	3	3	3	3	3	3	3	3	3	3	4	4
224	34	18	1	2	2	1	2	2	1	2	1	5	4	4	4	4	5	3	5	5	5	5	4	4	5	4	4	5	4	5	4	4	4	5	5	4	5	4	5	5	5	5	5	5	5	4	4	5	4
167	35	20	2	4	4	3	3	3	3	2	3	4	3	3	3	3	3	3	3	3	3	3	3	3	3	3	3	3	3	3	3	3	3	3	3	3	3	3	3	3	3	3	3	3	3	3	3	3	3
137	36	20	1	1	2	2	2	5	5	1	1	1	2	1	1	3	3	1	1	1	1	4	1	2	3	1	2	5	5	1	2	4	2	3	2	1	4	4	1	1	4	3	1	4	5	4	1	1	4
166	37	20	2	3	4	3	3	3	3	3	3	3	3	3	3	3	3	3	3	3	3	3	3	3	3	3	3	3	3	3	3	3	3	3	3	3	3	3	3	3	3	3	3	3	3	3	3	3	3
204	38	20	1	3	1	3	3	1	1	3	1	4	5	5	5	4	3	3	3	4	4	4	4	4	4	4	4	4	4	4	4	4	4	4	4	4	4	4	4	4	4	4	4	4	4	4	4	4	4
181	39	19	2	4	4	4	4	3	3	2	1	5	3	5	5	5	3	4	2	3	4	4	4	4	1	4	5	4	4	4	4	2	4	4	4	4	4	4	3	2	3	2	2	3	4	3	3	3	2
181	40	20	1	3	3	2	3	5	4	3	1	5	3	5	5	4	5	3	2	5	4	5	4	3	5	3	4	4	3	3	3	2	4	4	4	3	2	4	1	1	4	1	3	3	3	3	3	3	3
199	41	20	2	4	5	5	4	4	3	4	4	5	5	5	5	3	3	3	1	4	4	3	5	3	4	3	2	3	4	4	3	4	4	4	3	3	3	3	3	2	4	3	3	4	3	4	3	3	4
169	42	19	2	3	3	3	3	3	3	2	2	4	3	3	3	3	3	3	2	3	3	3	3	3	3	3	3	1	5	5	5	5	3	3	3	3	3	3	3	3	3	3	3	3	3	3	3	3	3
224	43	20	2	4	3	4	4	2	2	3	3	5	5	5	5	5	5	3	3	5	5	3	4	4	4	5	5	5	5	5	5	5	4	4	4	4	4	4	3	4	4	4	4	4	4	4	4	4	4
181	44	19	1	3	4	4	4	2	2	3	2	5	3	5	5	5	3	5	2	3	3	3	5	3	5	3	3	4	4	3	3	3	3	4	4	3	4	4	3	2	4	2	2	4	3	3	3	2	3
213	45	19	1	4	3	3	3	3	3	3	3	4	3	4	4	5	5	3	3	4	4	4	4	3	3	3	4	5	5	5	5	5	3	4	4	4	4	4	3	3	4	3	4	4	4	4	4	4	4
226	46	20	2	3	4	3	3	2	2	3	3	4	4	4	4	5	5	5	5	5	5	5	5	5	4	5	5	5	5	5	5	5	5	5	5	4	4	4	4	4	4	4	5	4	3	4	3	4	3
127	47	20	2	3	2	2	2	2	2	3	3	5	2	3	3	3	2	2	2	2	2	2	2	2	2	2	2	2	2	2	2	2	2	2	3	2	2	2	2	2	2	2	3	2	3	2	2	2	3
177	48	18	1	5	5	5	5	3	3	3	3	3	3	3	3	5	5	3	3	3	3	3	3	3	3	3	3	3	3	3	3	3	3	3	3	3	3	3	3	3	3	3	3	3	3	3	3	3	3
173	49	19	2	4	4	4	4	2	2	2	2	5	5	5	5	5	5	4	1	5	4	3	5	4	2	3	3	3	3	3	3	2	3	4	5	1	1	1	1	2	3	3	3	3	1	3	3	3	4
163	50	20	2	3	3	3	3	3	2	3	2	3	3	3	3	3	3	3	3	3	3	3	3	3	3	3	3	3	3	3	3	3	3	3	3	3	3	3	3	3	3	3	3	3	3	3	3	3	3
206	51	20	1	4	4	4	4	2	3	3	3	5	3	4	4	4	5	4	3	4	4	4	4	4	4	4	4	4	4	4	4	4	4	4	4	2	4	4	3	2	4	2	4	4	4	4	4	4	4
227	52	20	1	1	1	1	1	1	1	1	1	1	1	1	1	5	5	5	5	5	5	5	5	5	5	5	5	5	5	5	5	5	5	5	5	5	5	5	5	5	5	5	5	5	5	5	5	5	5
275	53	20	1	5	5	5	5	5	5	5	5	5	5	5	5	5	5	5	5	5	5	5	5	5	5	5	5	5	5	5	5	5	5	5	5	5	5	5	5	5	5	5	5	5	5	5	5	5	5
166	54	20	1	3	3	3	3	3	3	3	3	3	3	3	3	4	3	3	3	3	3	3	3	3	3	3	3	3	3	3	3	3	3	3	3	3	3	3	3	3	3	3	3	3	3	3	3	3	3
257	55	20	2	5	5	5	5	5	3	5	5	5	5	5	5	5	5	2	5	5	5	5	5	5	5	5	5	5	5	5	5	5	5	5	5	5	5	4	5	5	5	5	5	5	5	5	3	1	5
223	56	20	2	4	4	4	4	3	3	4	4	3	3	4	4	5	4	4	3	4	4	5	4	5	5	5	5	5	5	5	5	5	3	4	4	4	4	4	4	4	4	4	4	4	4	4	4	4	4
275	57	19	2	5	5	5	5	5	5	5	5	5	5	5	5	5	5	5	5	5	5	5	5	5	5	5	5	5	5	5	5	5	5	5	5	5	5	5	5	5	5	5	5	5	5	5	5	5	5
166	58	19	1	3	3	3	3	3	3	3	2	3	3	3	4	4	3	3	3	3	3	3	3	3	3	3	3	3	3	3	3	3	3	3	3	3	3	3	3	3	3	3	3	3	3	3	3	3	3
241	59	19	2	4	5	5	5	4	3	3	4	3	3	4	3	5	4	3	3	4	4	4	4	4	4	4	5	5	5	5	5	5	4	5	5	5	5	5	5	5	5	5	5	5	5	5	5	5	5
181	60	19	1	2	3	2	3	2	3	3	4	4	4	4	4	3	3	3	3	3	3	2	4	3	3	3	4	4	4	4	4	4	4	4	4	4	4	4	2	2	4	3	3	3	3	3	3	3	3
185	61	19	2	3	4	3	4	2	2	2	2	4	4	4	4	4	4	4	3	3	3	3	3	3	3	3	4	3	4	3	3	4	3	4	3	4	3	4	3	4	3	4	3	4	3	4	3	4	3
165	62	20	2	3	3	3	3	3	3	3	3	3	3	3	3	3	3	3	3	3	3	3	3	3	3	3	3	3	3	3	3	3	3	3	3	3	3	3	3	3	3	3	3	3	3	3	3	3	3
184	63	19	1	3	3	3	3	3	3	2	2	5	5	5	5	3	4	3	3	3	3	3	3	3	5	3	3	3	3	3	3	3	3	3	3	3	3	3	3	3	3	3	5	5	3	3	3	3	3
193	64	20	2	2	2	2	2	2	2	4	3	5	3	5	4	4	4	3	3	3	3	3	4	3	3	3	3	3	3	3	3	3	4	4	4	4	4	4	3	4	4	4	4	4	4	4	4	4	4
230	65	20	2	1	1	1	1	1	1	1	1	5	5	5	5	5	5	1	1	5	5	5	3	5	5	5	5	5	5	5	5	5	5	5	5	5	5	5	5	5	5	5	5	5	5	5	5	5	5
184	66	19	1	3	3	2	2	3	2	3	2	4	4	4	4	4	4	4	3	3	4	3	4	3	4	3	3	3	4	3	3	4	3	3	4	4	3	3	3	4	4	3	3	4	4	3	4	3	4
167	67	19	2	5	3	3	3	3	3	3	3	3	3	3	3	3	3	3	3	3	3	3	3	3	3	3	3	3	3	3	3	3	3	3	3	3	3	3	3	3	3	3	3	3	3	3	3	3	3
183	68	19	2	2	2	2	2	1	1	1	1	5	4	5	5	5	4	3	3	4	4	4	4	4	4	3	3	3	3	3	3	4	3	3	5	3	4	4	4	4	4	4	3	4	3	4	5	2	3
253	69	20	1	5	5	5	3	3	3	3	3	3	4	3	3	5	5	5	2	5	5	5	5	5	5	5	5	5	5	5	5	5	3	5	5	5	5	5	5	5	5	5	5	5	5	5	5	5	5
195	70	20	2	3	3	3	3	3	2	2	3	4	4	4	4	4	4	4	4	4	4	4	3	4	3	4	3	4	4	4	4	4	4	4	3	3	4	4	3	4	3	4	3	4	3	4	3	4	3
189	71	20	2	5	4	3	3	3	3	5	5	3	3	3	3	3	3	3	3	3	3	3	3	3	3	3	3	3	3	3	4	4	3	3	4	5	5	5	5	3	3	3	3	3	3	3	3	3	3
192	72	20	1	2	3	3	3	2	2	3	2	3	4	5	5	5	5	5	2	5	5	4	3	3	3	5	5	5	5	5	2	3	4	4	4	4	4	3	3	3	3	3	4	3	3	3	3	3	3
273	73	20	2	5	5	5	5	3	5	5	5	5	5	5	5	5	5	5	5	5	5	5	5	5	5	5	5	5	5	5	5	5	5	5	5	5	5	5	5	5	5	5	5	5	5	5	5	5	5
238	74	20	2	5	5	4	4	3	3	3	3	5	5	5	5	5	5	4	2	5	5	5	5	5	5	2	2	2	5	4	5	5	5	5	5	5	5	4	2	4	5	4	5	5	4	5	5	5	4
199	75	19	2	4	4	4	5	2	2	3	1	4	4	4	4	3	3	2	2	4	4	4	4	4	4	2	4	4	4	4	4	4	4	4	4	4	4	4	2	4	4	4	4	4	4	4	4	4	3
275	76	20	2	5	5	5	5	5	5	5	5	5	5	5	5	5	5	5	5	5	5	5	5	5	5	5	5	5	5	5	5	5	5	5	5	5	5	5	5	5	5	5	5	5	5	5	5	5	5
188	77	20	2	3	3	2	1	1	1	2	3	4	4	4	4	4	3	3	3	3	3	3	4	4	4	4	4	4	4	4	4	4	4	4	4	4	4	4	3	3	4	3	4	4	3	4	3	4	4
152	78	19	2	3	2	2	2	2	2	2	2	3	3	3	3	3	3	3	2	3	3	3	3	3	3	3	3	3	3	3	3	3	3	3	3	3	3	3	3	3	3	3	3	3	3	3	3	3	3
217	79	19	1	4	4	4	4	4	3	3	4	4	3	4	4	4	4	4	4	4	4	4	4	4	4	4	4	4	4	4	4	4	4	4	4	4	4	4	4	4	4	4	4	4	4	4	4	4	4
204	80	20	2	3	3	4	3	3	3	4	2	5	4	5	5	4	4	3	3	4	4	3	3	3	4	4	4	4	4	4	4	4	3	3	3	4	4	3	3	3	4	4	4	4	4	4	4	4	4
164	81	20	2	3	3	3	2	3	3	3	3	3	3	3	3	3	3	3	3	3	3	3	3	3	3	3	3	3	3	3	3	3	3	3	3	3	3	3	3	3	3	3	3	3	3	3	3	3	3
275	82	20	1	5	5	5	5	5	5	5	5	5	5	5	5	5	5	5	5	5	5	5	5	5	5	5	5	5	5	5	5	5	5	5	5	5	5	5	5	5	5	5	5	5	5	5	5	5	5
170	83	20	1	3	3	3	3	3	3	3	3	3	3	3	3	3	3	4	3	4	4	4	3	3	3	3	3	3	3	3	3	3	3	3	4	3	3	3	3	3	3	3	3	3	3	3	3	3	3
181	84	19	2	5	5	5	5	3	3	3	3	3	3	3	5	4	4	3	3	3	3	3	3	3	3	4	4	4	3	3	3	4	3	3	3	3	3	3	3	3	3	3	3	3	3	3	3	3	3
169	85	20	2	3	4	3	3	4	4	4	5	5	2	3	3	4	2	4	3	3	3	2	3	3	3	3	3	3	3	3	3	3	3	3	3	2	4	2	2	2	3	3	3	3	3	3	3	3	3
236	86	20	2	4	4	4	4	3	2	2	2	5	4	5	5	5	5	4	5	5	5	5	5	5	5	5	5	5	5	5	5	2	5	5	5	5	5	5	3	1	5	3	5	5	5	5	4	5	5
227	87	20	1	1	1	1	1	1	1	1	1	1	1	1	1	5	5	5	5	5	5	5	5	5	5	5	5	5	5	5	5	5	5	5	5	5	5	5	5	5	5	5	5	5	5	5	5	5	5
165	88	21	1	3	3	3	3	3	3	3	3	3	3	3	3	3	3	3	3	3	3	3	3	3	3	3	3	3	3	3	3	3	3	3	3	3	3	3	3	3	3	3	3	3	3	3	3	3	3
203	89	21	1	3	4	4	4	3	3	3	3	3	3	3	3	4	4	3	3	4	4	4	4	4	4	4	4	4	4	4	3	3	3	3	3	3	4	4	4	4	4	4	4	4	4	4	4	4	4
243	90	20	1	1	1	1	1	1	1	1	1	5	5	5	5	5	5	5	5	5	5	5	5	5	5	5	5	5	5	5	5	5	5	5	5	5	5	5	5	5	5	5	5	5	5	5	5	5	5
201	91	21	1	3	3	3	3	3	3	3	3	5	5	5	5	5	5	3	5	5	5	5	5	5	5	5	5	5	5	3	3	3	3	5	3	3	3	3	3	3	3	3	3	3	3	3	3	3	3
161	92	20	1	3	2	2	2	3	2	3	3	3	3	3	3	3	3	3	3	3	3	3	3	3	3	3	3	3	3	3	3	3	3	3	3	3	3	3	3	3	3	3	3	3	3	3	3	3	3
209	93	20	1	4	4	4	4	1	1	3	3	5	5	5	5	4	4	3	4	4	4	4	4	4	4	4	4	4	4	4	4	4	4	4	4	4	4	4	4	4	4	4	4	4	4	4	4	4	4
265	94	19	1	5	5	5	5	3	3	3	1	5	5	5	5	5	5	5	5	5	5	5	5	5	5	5	5	5	5	5	5	5	5	5	5	5	5	5	5	5	5	5	5	5	5	5	5	5	5
162	95	20	1	4	4	2	1	2	3	3	3	2	2	4	3	3	3	3	3	3	3	3	3	3	3	3	3	3	3	3	3	3	3	3	3	3	3	3	3	3	3	3	3	3	3	3	3	3	3
197	96	19	1	3	3	3	3	3	3	3	3	5	5	5	5	5	5	3	5	5	5	5	5	5	5	3	3	3	3	3	3	3	5	5	5	3	3	3	3	3	3	3	3	3	3	3	3	3	3
205	97	19	1	4	3	4	3	3	4	4	4	5	5	5	5	3	3	4	3	4	4	3	4	4	4	3	3	4	4	4	4	4	3	3	3	4	4	3	3	3	4	4	4	4	4	4	4	4	4
208	98	20	1	3	3	4	2	3	5	3	3	4	3	4	3	5	4	3	2	4	4	4	4	5	3	3	4	4	4	4	4	4	4	4	4	4	3	4	4	4	4	4	4	4	4	4	4	4	4
232	99	19	1	2	3	1	1	4	3	4	4	5	5	5	5	5	5	5	5	5	5	5	4	5	5	5	5	5	5	5	5	5	5	4	4	4	5	5	2	2	5	2	5	5	5	5	5	2	5
219	100	20	2	4	4	4	3	1	1	1	1	5	5	5	5	5	5	4	3	5	5	5	5	5	5	5	5	5	5	5	5	5	5	5	5	3	3	5	2	1	5	3	3	4	3	5	5	3	4
267	101	21	1	5	5	5	5	3	3	3	3	5	5	5	5	5	5	5	5	5	5	5	5	5	5	5	5	5	5	5	5	5	5	5	5	5	5	5	5	5	5	5	5	5	5	5	5	5	5
235	102	20	1	3	3	3	3	3	3	3	3	5	5	5	5	5	5	5	3	5	5	5	5	5	5	5	5	5	5	5	5	5	5	5	5	5	4	4	4	4	4	4	4	4	4	4	4	4	4
218	103	20	1	3	3	3	3	3	3	1	1	5	5	5	5	4	4	1	1	5	5	5	5	5	5	5	5	5	5	5	5	5	5	5	5	5	5	3	1	5	5	2	5	5	2	5	5	1	1
220	104	19	1	4	2	5	5	3	3	3	3	2	3	5	5	5	5	3	2	5	5	5	3	5	5	5	4	5	5	5	5	5	3	3	5	2	2	3	1	2	5	1	5	3	5	5	5	2	4
172	105	20	2	3	4	3	3	4	3	3	2	4	4	5	4	3	2	3	3	5	3	3	4	2	3	2	4	3	3	3	3	3	3	3	3	3	3	3	3	3	3	3	3	3	3	3	3	3	3
217	106	18	2	3	3	3	3	2	2	3	2	5	4	4	4	5	5	5	4	5	5	5	5	5	4	4	4	4	4	4	4	4	4	4	4	4	3	4	3	4	4	5	4	4	4	4	4	4	4
162	107	19	1	3	2	1	1	1	1	2	2	5	5	5	5	3	3	3	3	3	3	3	3	3	3	3	3	3	3	3	3	3	3	3	3	3	3	3	3	3	3	3	3	3	3	3	3	3	3
199	108	20	1	2	3	3	3	2	4	4	2	5	4	4	5	5	5	3	3	4	4	4	4	4	4	3	4	4	4	5	4	4	3	4	4	4	4	4	2	5	2	5	4	4	4	4	4	2	4
217	109	20	1	3	4	4	4	2	2	3	2	5	5	5	5	5	5	3	4	5	5	4	4	5	5	5	5	4	4	4	4	4	3	4	4	4	4	4	3	4	4	4	4	4	4	4	5	4	4
194	110	20	1	3	4	3	3	2	2	3	2	4	4	5	5	5	5	3	4	5	4	5	4	5	4	3	3	4	5	4	3	3	3	3	4	3	3	5	2	3	4	3	3	2	3	4	4	2	4
158	111	20	2	5	5	5	5	3	3	5	1	5	5	5	5	5	3	1	1	3	3	2	5	1	1	1	1	1	3	1	1	5	5	5	5	1	2	5	1	1	5	1	1	1	1	1	1	1	1
211	112	19	2	5	5	5	4	3	3	3	2	5	5	5	5	5	2	5	1	3	4	2	2	1	2	2	3	5	5	4	5	5	4	4	4	4	4	4	4	4	4	4	4	4	4	5	4	5	4
198	113	18	1	3	4	2	2	2	2	3	2	4	4	4	4	4	4	4	3	4	4	4	4	4	4	4	4	3	4	4	4	4	4	4	4	3	3	4	3	4	4	4	3	3	3	4	4	3	4
184	114	19	2	5	5	3	3	3	3	2	1	5	5	5	5	4	4	1	3	3	3	3	5	5	5	3	5	1	3	3	3	5	5	4	4	4	5	3	1	3	3	4	3	3	2	5	3	2	3
231	115	20	1	5	5	5	5	2	2	3	3	5	5	5	5	5	5	5	2	5	5	2	5	4	4	3	3	4	4	5	5	5	4	5	5	5	5	5	5	5	5	3	5	5	4	3	1	1	3
231	116	19	2	3	2	2	2	1	1	1	1	5	5	5	5	5	5	4	2	5	5	5	5	5	5	5	5	5	5	5	3	4	5	5	5	5	5	5	3	3	5	3	5	5	5	5	5	5	5
224	117	20	1	3	3	2	3	2	3	4	3	5	5	5	5	5	5	2	2	5	4	3	5	5	4	5	4	5	5	4	4	1	5	5	5	3	5	4	2	4	3	5	4	5	5	5	4	4	5
203	118	19	1	5	4	4	3	4	3	5	4	5	3	3	3	5	4	4	4	3	3	4	3	3	3	3	3	4	4	5	5	5	3	3	3	4	3	3	3	4	3	4	3	3	3	2	2	4	3
231	119	20	2	3	4	4	4	3	3	4	4	3	3	4	4	5	5	5	2	5	5	5	5	5	5	3	3	5	5	5	5	5	3	3	5	5	5	5	5	5	3	3	3	5	3	3	2	5	5
201	120	19	1	3	3	3	3	3	3	4	3	4	4	3	4	4	4	3	2	4	4	3	4	4	4	4	4	3	3	4	4	4	4	4	4	4	4	3	4	3	3	3	4	4	4	4	4	4	4
174	121	19	2	5	4	4	4	4	5	4	2	3	3	3	3	3	3	3	3	3	3	3	3	3	3	3	3	3	3	3	3	3	3	3	3	3	3	3	3	3	3	3	3	3	3	3	3	3	3
177	122	20	2	3	4	3	3	2	3	3	2	3	3	4	5	4	3	3	2	3	3	3	4	3	3	3	3	3	3	3	3	3	3	3	3	3	3	3	3	4	3	4	3	4	4	4	4	4	4
198	123	20	2	3	5	5	3	1	2	2	2	4	3	4	4	4	4	4	2	4	4	4	4	4	4	4	4	4	4	3	3	3	4	4	4	4	4	4	2	3	4	4	4	4	4	4	4	4	4
171	124	20	1	3	3	3	3	3	3	3	3	3	3	3	3	3	3	3	4	3	4	4	3	3	3	3	3	3	3	3	3	3	3	3	4	3	3	3	3	3	4	3	3	3	3	3	3	3	3
167	125	19	2	4	3	3	3	3	3	4	3	3	3	3	3	3	3	3	3	3	3	3	3	3	3	3	3	3	3	3	3	3	3	3	3	3	3	3	3	3	3	3	3	3	3	3	3	3	3
177	126	28	2	5	5	5	5	5	5	5	5	3	3	4	4	5	5	3	1	4	3	3	4	4	4	2	3	2	2	3	3	4	3	3	3	3	3	2	2	2	3	3	2	2	2	3	2	3	3
275	127	19	2	5	5	5	5	5	5	5	5	5	5	5	5	5	5	5	5	5	5	5	5	5	5	5	5	5	5	5	5	5	5	5	5	5	5	5	5	5	5	5	5	5	5	5	5	5	5
251	128	20	2	4	2	3	3	1	1	1	1	5	5	5	5	5	5	5	5	5	5	5	5	5	5	5	5	5	5	5	5	5	5	5	5	5	5	5	5	5	5	5	5	5	5	5	5	5	5
237	129	19	2	4	4	4	4	3	4	4	4	5	5	5	5	5	5	4	4	5	5	4	5	4	5	4	4	4	5	5	4	4	4	4	4	4	4	5	5	5	4	5	5	4	5	4	5	4	5
165	130	19	1	3	3	3	3	3	3	3	3	3	3	3	3	3	3	3	3	3	3	3	3	3	3	3	3	3	3	3	3	3	3	3	3	3	3	3	3	3	3	3	3	3	3	3	3	3	3
165	131	19	1	3	3	3	3	3	3	3	3	3	3	3	3	3	3	3	3	3	3	3	3	3	3	3	3	3	3	3	3	3	3	3	3	3	3	3	3	3	3	3	3	3	3	3	3	3	3
223	132	20	1	3	4	4	4	5	5	5	3	5	5	5	5	5	5	4	4	2	5	5	5	5	5	4	4	4	4	2	2	5	5	5	3	5	3	3	5	4	4	2	5	3	4	3	3	3	3
241	133	19	1	1	1	1	1	1	1	1	1	5	5	5	5	5	5	5	5	5	5	5	5	5	5	5	5	5	5	5	5	5	5	5	5	5	5	5	5	5	5	5	5	5	5	5	5	5	5
208	134	19	1	4	4	4	4	4	2	3	2	4	4	4	4	4	4	4	1	4	4	4	4	4	4	4	3	4	4	4	4	4	4	4	4	4	4	4	4	4	4	4	4	4	4	4	4	4	4
248	135	19	1	2	2	2	2	2	2	2	2	5	5	5	5	5	5	2	5	5	5	5	5	5	5	5	5	5	5	5	5	5	5	5	5	5	5	5	5	5	5	5	5	5	5	5	5	5	5
275	136	19	1	5	5	5	5	5	5	5	5	5	5	5	5	5	5	5	5	5	5	5	5	5	5	5	5	5	5	5	5	5	5	5	5	5	5	5	5	5	5	5	5	5	5	5	5	5	5
208	137	20	1	4	4	5	5	5	5	5	5	5	5	5	5	5	2	3	3	3	3	3	3	3	3	3	3	3	3	5	5	5	3	5	3	5	3	5	3	5	3	5	3	5	3	5	3	3	4
199	138	20	1	2	2	2	2	2	1	1	1	4	3	5	5	5	5	1	3	4	4	4	4	4	4	4	4	4	4	4	4	4	4	4	4	4	4	4	4	4	4	4	4	4	4	4	4	4	4
227	139	19	1	1	1	1	1	1	1	1	1	5	5	5	5	5	5	5	5	5	5	5	5	5	5	5	5	5	5	5	5	5	5	5	5	5	5	1	1	1	5	1	5	5	5	5	5	5	5
84	140	20	2	1	1	1	1	1	1	1	1	1	1	1	1	1	1	1	1	1	1	1	1	1	1	1	1	1	1	1	1	1	1	2	2	2	3	2	4	2	3	2	3	3	2	2	2	2	2
223	141	20	1	3	4	3	4	2	3	3	3	5	5	5	5	5	5	3	5	5	5	5	5	5	5	3	3	3	5	5	5	3	4	4	4	4	4	4	3	4	4	4	4	4	4	4	4	4	4
234	142	20	2	5	5	4	5	5	4	4	4	5	5	5	5	5	5	5	5	5	5	5	5	5	5	5	5	3	3	3	3	3	4	4	4	4	4	4	4	3	4	4	4	3	4	4	4	3	4
258	143	19	2	3	3	3	3	3	3	3	2	5	5	5	5	5	5	5	5	5	5	5	5	5	5	5	5	5	5	5	5	5	5	5	5	5	5	5	5	5	5	5	5	5	5	5	5	5	5
262	144	19	1	5	5	4	3	5	3	5	5	5	5	5	5	5	5	5	5	5	5	5	5	5	5	5	5	5	5	5	5	5	5	5	5	5	5	5	5	5	4	5	4	5	4	4	4	5	5
226	145	19	1	2	2	1	1	1	1	2	2	5	5	5	5	4	4	5	5	5	5	5	4	4	4	3	5	5	5	5	5	5	5	5	5	5	5	5	5	5	5	5	5	5	5	5	5	4	3
166	146	21	1	4	3	3	3	3	3	3	3	3	3	3	3	3	3	3	3	3	3	3	3	3	3	3	3	3	3	3	3	3	3	3	3	3	3	3	3	3	3	3	3	3	3	3	3	3	3
174	147	20	2	4	4	4	4	4	3	3	3	3	3	3	3	3	3	3	3	3	3	3	3	3	3	4	4	4	4	3	3	3	3	3	3	3	3	3	2	3	4	3	3	3	3	3	3	3	3
248	148	19	1	5	4	3	2	3	3	4	4	5	4	5	5	5	4	4	1	4	4	4	4	4	4	5	5	5	5	5	5	5	5	5	5	5	5	5	5	5	5	5	5	5	5	5	5	3	5
259	149	20	2	3	3	3	3	3	3	3	3	5	5	5	5	5	5	5	5	5	5	5	5	5	5	5	5	5	5	5	5	5	5	5	5	5	5	5	5	5	5	5	5	5	5	5	5	5	5
163	150	19	1	3	3	3	3	3	3	3	3	3	3	3	3	3	3	3	3	3	3	3	3	3	3	3	3	3	3	3	3	3	3	3	3	3	3	3	3	3	3	3	3	3	3	3	3	3	3
157	151	19	1	2	4	2	2	2	2	2	2	2	2	3	3	3	3	3	3	3	3	3	3	3	3	3	3	3	3	3	3	3	3	3	3	3	3	3	3	3	3	3	3	3	3	3	3	3	3
180	152	21	1	2	3	3	4	3	4	4	3	4	3	4	4	5	5	2	1	4	4	2	4	2	4	2	2	4	4	4	4	4	3	3	3	3	3	2	3	2	4	3	4	3	3	3	2	3	3
222	153	20	2	5	5	5	5	5	5	5	5	5	5	5	5	5	2	3	3	3	3	3	4	4	3	3	3	4	4	5	4	4	3	3	4	4	4	4	4	4	4	4	4	4	4	4	4	4	4
215	154	19	2	5	4	4	4	3	4	5	2	5	4	4	4	4	3	2	3	4	4	4	4	4	4	4	4	4	4	4	4	4	4	4	4	4	4	4	4	4	4	4	4	4	4	4	4	4	3
207	155	19	2	3	3	3	3	2	2	3	2	5	5	5	5	4	4	4	2	4	4	4	4	4	4	3	4	4	4	4	4	4	4	4	4	4	4	4	2	3	4	4	4	4	4	4	4	4	4
226	156	20	1	5	5	4	3	2	2	2	1	5	5	5	5	5	5	5	5	5	5	5	5	5	5	5	5	5	5	4	4	5	4	5	5	4	4	4	3	4	4	4	4	4	3	4	4	4	4
228	157	20	1	3	3	3	3	3	3	3	3	5	5	5	5	3	3	2	4	5	5	4	5	5	5	3	5	5	5	5	5	5	5	5	5	5	5	5	3	5	3	5	3	5	4	5	3	3	5
161	158	19	1	1	1	1	1	1	1	1	1	5	5	5	5	5	5	3	1	5	5	5	3	2	4	3	3	3	3	3	3	3	3	3	4	1	2	3	1	1	3	1	2	2	2	2	2	5	5
201	159	20	1	3	3	2	1	1	1	2	1	5	3	3	5	5	5	5	5	5	5	4	5	5	5	3	3	4	5	3	3	2	4	5	4	5	5	5	3	3	4	3	3	5	5	5	3	4	4
168	160	19	1	2	2	2	3	3	2	3	3	2	3	2	3	3	3	3	4	3	4	3	3	3	4	3	3	4	3	4	2	3	2	3	4	3	3	3	3	3	4	3	4	3	3	4	3	3	2
195	161	19	1	2	2	3	2	2	3	2	3	2	5	5	5	5	5	4	4	4	4	4	4	5	5	4	4	4	3	3	4	3	4	3	3	4	3	3	3	3	3	4	3	4	4	4	3	4	4
222	162	19	1	4	3	3	4	3	2	2	3	3	3	4	4	5	4	3	4	4	4	5	3	5	5	5	5	4	3	4	3	3	5	5	5	5	5	5	3	5	5	5	4	5	5	5	5	2	3
247	163	19	2	3	5	3	3	2	2	2	3	5	5	5	5	5	5	5	5	5	5	5	5	5	5	5	5	5	5	5	5	5	5	5	5	5	5	5	5	5	5	5	5	5	4	5	4	4	5
209	164	19	1	3	3	4	1	2	2	1	1	5	5	5	5	5	5	5	3	4	5	5	5	3	2	3	2	5	5	4	5	5	3	3	4	5	5	3	3	3	5	5	4	5	5	5	4	4	3
182	165	20	2	2	3	2	2	4	4	3	5	4	4	4	4	5	4	3	4	4	4	3	3	4	3	3	4	4	4	4	4	4	3	3	3	2	3	3	3	3	3	3	3	3	3	3	3	3	3
237	166	20	1	5	5	5	5	3	3	3	3	2	4	4	4	1	1	5	1	5	5	5	5	5	5	1	5	5	5	5	5	5	5	5	5	5	5	5	5	1	5	1	5	5	5	5	5	5	5
195	167	20	1	3	5	4	4	2	2	3	1	5	5	5	5	5	4	3	2	3	3	3	3	3	4	3	3	4	3	4	3	2	5	5	3	3	4	3	3	3	4	4	4	4	4	4	3	2	3
209	168	21	1	5	5	5	4	3	3	3	3	3	4	4	4	4	4	4	4	4	4	3	3	5	3	3	3	2	3	5	3	5	5	5	5	5	3	3	3	2	3	4	4	3	4	4	4	4	4
209	169	19	2	5	3	4	4	5	2	3	5	5	5	5	5	5	3	3	3	4	4	4	4	4	4	4	4	4	4	4	3	4	3	3	4	4	4	4	4	3	3	4	4	4	4	3	4	1	4
197	170	19	2	5	5	5	5	5	3	5	3	4	3	3	3	3	3	3	2	3	3	2	5	3	5	4	2	4	2	3	2	5	3	3	5	5	5	5	2	5	5	5	5	5	3	3	2	2	5
214	171	20	1	4	3	3	2	1	1	3	2	5	5	5	5	5	5	5	5	5	5	5	4	3	4	3	4	2	3	4	3	4	4	4	4	4	4	3	3	3	4	3	4	3	4	3	4	3	4
205	172	20	2	3	3	3	3	3	3	3	3	3	5	5	3	4	4	4	4	4	4	4	4	4	4	4	4	4	3	3	4	3	3	3	5	4	4	3	3	4	4	4	4	4	4	4	4	4	4
165	173	19	1	3	3	3	3	3	3	3	3	3	3	3	3	3	3	3	3	3	3	3	3	3	3	3	3	3	3	3	3	3	3	3	3	3	3	3	3	3	3	3	3	3	3	3	3	3	3
194	174	20	2	5	5	5	5	5	4	4	4	4	3	3	3	3	4	4	3	4	3	4	3	4	3	4	4	3	3	3	3	3	3	3	4	3	4	3	3	3	4	3	4	3	4	4	4	4	3
165	175	19	2	3	3	3	3	3	3	3	3	3	3	3	3	3	3	3	3	3	3	3	3	3	3	3	3	3	3	3	3	3	3	3	3	3	3	3	3	3	3	3	3	3	3	3	3	3	3
218	176	19	2	4	4	4	3	3	4	4	4	4	4	4	4	4	4	4	4	4	4	4	4	4	4	4	4	4	4	4	4	4	4	4	4	4	4	4	4	4	4	4	4	4	4	4	4	4	4
169	177	19	1	3	4	3	3	3	3	3	3	3	4	4	4	3	3	3	3	3	3	3	3	3	3	3	3	3	3	3	3	3	3	3	3	3	3	3	3	3	3	3	3	3	3	3	3	3	3
165	178	19	2	3	3	3	3	3	3	3	3	3	3	3	3	3	3	3	3	3	3	3	3	3	3	3	3	3	3	3	3	3	3	3	3	3	3	3	3	3	3	3	3	3	3	3	3	3	3
171	179	19	2	4	4	4	4	3	3	3	3	4	3	3	3	4	3	2	2	3	3	3	3	3	3	3	3	3	3	3	3	5	3	3	3	3	3	3	3	3	3	3	3	3	3	3	3	3	3
175	180	20	2	4	3	3	3	3	3	3	3	3	3	4	4	4	3	3	4	4	4	4	4	4	3	3	3	3	3	3	3	3	3	3	3	3	3	3	3	3	3	3	3	3	3	3	3	3	3
222	181	20	2	1	1	1	1	1	1	1	1	5	5	5	5	5	5	5	5	5	5	5	5	5	5	5	5	5	3	3	3	3	5	5	5	5	5	4	5	5	4	5	5	5	5	5	5	2	5
182	182	19	2	3	3	3	3	2	2	2	2	4	4	4	4	4	4	4	4	4	4	4	4	4	4	4	4	4	3	3	3	3	3	3	4	4	4	4	3	3	3	3	3	3	3	3	3	3	3
167	183	20	2	3	4	3	3	2	2	3	2	4	4	4	4	3	3	4	3	3	3	3	3	3	3	3	2	2	4	3	3	3	3	3	3	3	3	3	3	3	3	3	3	3	3	3	3	3	3
165	184	19	2	3	3	3	3	3	3	3	3	3	3	3	3	3	3	3	3	3	3	3	3	3	3	3	3	3	3	3	3	3	3	3	3	3	3	3	3	3	3	3	3	3	3	3	3	3	3
194	185	19	2	4	2	3	3	2	2	1	3	4	4	4	4	4	3	4	4	4	4	4	4	4	4	4	3	3	3	4	3	4	4	4	4	4	4	4	4	4	4	4	4	4	4	3	3	4	4
170	186	19	2	3	3	3	3	3	3	3	3	4	4	4	4	4	3	3	3	3	3	3	3	3	3	3	3	3	3	3	3	3	3	3	3	3	3	3	3	3	3	3	3	3	3	3	3	3	3
189	187	19	2	5	5	5	5	3	1	3	5	5	5	5	5	3	3	3	3	3	3	3	5	3	3	3	3	3	3	3	3	3	5	5	5	3	3	3	3	3	3	3	3	3	3	3	3	3	3
234	188	19	2	3	3	3	3	3	2	2	2	4	4	4	4	5	5	5	5	5	5	5	5	5	5	5	5	5	4	4	5	5	5	4	5	5	5	5	2	5	4	4	5	5	5	5	5	4	5
236	189	20	2	4	5	3	3	2	4	4	2	5	5	5	5	3	5	3	5	3	5	5	3	5	5	5	5	5	5	5	5	5	4	5	5	5	5	3	5	3	5	3	5	5	5	5	5	5	5
194	190	19	2	4	5	5	5	3	2	4	3	4	3	4	4	5	2	4	1	3	3	2	3	3	4	2	3	3	4	4	5	5	3	3	3	4	4	3	5	4	3	4	3	4	3	4	4	3	3
224	191	19	2	3	3	3	3	3	4	4	3	4	4	4	5	5	5	5	5	5	5	5	5	5	5	4	4	4	4	4	4	4	5	4	4	4	4	4	4	4	4	4	4	4	4	4	4	4	4
245	192	19	2	5	5	5	5	5	5	5	5	5	5	5	5	5	4	5	5	3	4	5	4	3	4	3	5	4	5	5	5	5	4	4	3	4	4	4	4	4	4	4	4	4	4	3	4	3	5
209	193	19	2	4	4	4	4	3	3	3	2	5	4	4	4	5	4	3	4	4	4	4	4	4	4	4	4	4	4	4	4	4	3	4	4	4	4	4	3	3	4	4	4	4	4	4	4	3	4
226	194	18	2	4	4	4	4	4	3	5	4	5	4	4	4	4	4	4	3	4	4	5	3	4	3	4	5	5	5	5	5	5	4	4	4	4	3	4	3	4	4	4	4	4	4	4	4	4	5
162	195	19	2	3	3	3	3	2	2	2	2	2	3	4	4	3	4	3	2	3	3	3	3	3	3	3	3	3	3	3	3	3	3	3	3	3	3	3	3	3	3	3	3	3	3	3	3	3	3
208	196	20	2	3	3	3	3	3	3	3	3	4	4	4	4	4	4	3	3	4	4	4	4	4	4	4	4	4	4	4	4	4	4	4	4	4	4	4	4	4	4	4	4	4	4	4	4	4	4
166	197	20	2	3	3	3	3	2	2	2	3	4	4	4	4	3	3	3	3	3	3	3	3	3	3	3	3	3	3	3	3	3	3	3	3	3	3	3	3	3	3	3	3	3	3	3	3	3	3
218	198	20	2	4	5	5	5	3	4	5	5	5	3	5	5	5	5	5	3	5	5	5	5	5	5	3	4	4	4	4	4	3	3	4	4	4	4	4	4	4	4	4	4	4	4	4	3	3	2
223	199	20	2	5	5	5	4	5	4	4	4	5	5	5	5	5	5	5	2	4	4	5	4	4	4	4	4	4	4	4	4	1	4	4	5	4	4	4	4	4	4	3	4	4	4	4	4	4	4
191	200	20	2	4	3	3	4	5	5	5	5	4	1	4	3	5	4	5	2	4	4	5	2	4	4	4	4	4	4	4	4	4	3	3	3	3	3	3	3	3	3	3	3	3	3	3	3	3	3
229	201	18	2	3	3	3	2	2	3	2	3	5	5	5	5	5	5	5	1	5	5	4	3	5	5	5	5	5	5	5	5	5	5	5	5	4	5	5	3	4	4	4	5	5	5	5	5	3	5
165	202	21	1	3	3	3	3	3	3	3	3	3	3	3	3	3	3	3	3	3	3	3	3	3	3	3	3	3	3	3	3	3	3	3	3	3	3	3	3	3	3	3	3	3	3	3	3	3	3
164	203	19	2	3	3	3	3	3	2	3	3	3	3	3	3	3	3	3	3	3	3	3	3	3	3	3	3	3	3	3	3	3	3	3	3	3	3	3	3	3	3	3	3	3	3	3	3	3	3
190	204	21	1	5	5	5	5	2	2	3	3	5	5	5	5	3	3	3	3	3	3	3	4	3	4	3	3	3	3	4	3	3	5	5	4	4	4	3	3	2	4	2	3	3	4	4	2	3	3
164	205	19	2	3	3	3	3	2	2	2	2	3	3	3	3	5	5	3	4	3	3	3	3	3	3	3	3	3	3	3	3	1	3	3	3	3	3	3	3	3	3	3	3	3	3	3	3	3	3
223	206	18	2	4	4	4	4	2	1	2	3	4	4	5	5	5	5	4	4	4	4	4	4	4	4	3	4	4	4	4	4	3	5	5	5	5	3	5	2	3	4	2	5	5	5	5	5	5	5
186	207	19	2	4	4	4	4	4	3	3	3	4	4	4	4	4	3	3	3	3	3	3	3	4	4	4	4	3	3	3	3	4	3	3	3	3	3	4	3	4	4	3	4	4	4	3	3	3	3
207	208	20	2	4	4	4	4	4	3	4	4	4	4	4	4	4	4	4	3	4	4	4	4	4	3	3	3	4	4	4	4	4	4	4	4	4	4	4	4	3	4	3	4	4	4	4	4	4	4
219	209	19	2	4	5	4	3	1	3	3	3	5	5	4	4	5	5	5	5	5	5	5	4	4	4	4	4	4	4	4	4	4	4	4	4	4	4	4	4	3	4	4	4	4	4	4	4	4	4
212	210	19	2	4	4	4	5	3	2	3	3	5	5	5	5	5	5	5	3	5	4	4	4	4	4	2	2	4	4	4	4	3	5	5	5	4	3	4	4	2	5	2	5	5	4	5	5	5	3
165	211	19	2	3	3	3	3	3	3	3	3	3	3	3	3	3	3	3	3	3	3	3	3	3	3	3	3	3	3	3	3	3	3	3	3	3	3	3	3	3	3	3	3	3	3	3	3	3	3
198	212	19	1	2	3	2	2	1	1	1	1	4	4	4	5	5	4	5	3	5	5	5	4	4	4	4	4	4	4	4	4	4	4	4	4	4	4	4	1	4	4	3	4	4	4	4	4	4	4
213	213	19	2	3	3	3	3	1	1	2	1	5	4	5	5	5	4	5	4	5	5	5	4	4	4	4	4	5	5	5	5	5	4	3	3	4	4	4	2	3	3	3	4	4	4	5	5	5	4
170	214	20	1	2	3	2	2	2	3	3	2	3	4	4	3	4	3	4	3	3	3	5	3	3	3	3	4	4	4	4	4	3	3	3	3	3	3	3	3	3	3	3	3	3	3	3	3	3	3
194	215	20	2	5	5	4	4	3	3	3	3	3	3	3	3	3	3	4	4	4	4	3	4	4	4	4	4	4	4	4	4	3	3	4	3	3	4	4	3	3	3	3	4	4	4	3	3	4	4
194	216	19	2	4	4	3	4	1	1	1	1	5	5	5	5	5	5	5	5	5	5	3	4	4	4	3	3	3	3	3	3	4	3	3	4	4	4	3	2	4	4	3	4	4	4	4	4	3	3
165	217	19	1	3	3	3	3	3	3	3	3	3	3	3	3	3	3	3	3	3	3	3	3	3	3	3	3	3	3	3	3	3	3	3	3	3	3	3	3	3	3	3	3	3	3	3	3	3	3
183	218	20	2	4	3	3	3	3	4	4	4	4	4	4	4	4	4	3	3	3	3	3	4	3	3	3	3	3	3	3	3	3	3	3	4	3	3	3	2	3	4	3	3	3	3	3	3	3	4
247	219	19	2	3	2	2	2	5	1	2	2	5	5	5	5	5	5	3	2	5	5	5	5	5	5	5	5	5	5	5	5	5	5	5	5	5	5	5	5	5	5	5	5	5	5	5	5	5	5
197	220	19	2	2	1	1	1	1	1	1	1	4	4	4	4	4	4	2	3	4	4	4	4	4	4	4	4	4	3	4	4	4	4	4	4	4	5	4	4	4	4	4	5	5	5	5	5	4	4
208	221	20	1	1	1	1	1	1	1	1	1	5	4	5	5	4	2	4	5	5	5	5	2	5	5	4	4	4	4	4	4	4	4	4	4	4	4	4	4	4	4	5	5	5	5	5	5	5	5
249	222	20	2	5	3	2	1	2	1	3	1	5	5	5	5	5	5	5	1	5	5	5	5	5	5	5	5	5	5	5	5	5	5	5	5	5	5	5	5	5	5	5	5	5	5	5	5	5	5
197	223	19	2	4	4	4	4	3	3	3	3	2	4	4	4	3	3	3	2	3	3	3	3	4	4	4	4	4	4	4	4	4	3	3	3	3	3	3	3	4	4	4	4	4	4	4	4	4	4
207	224	20	2	4	4	4	5	3	3	3	3	4	4	5	5	5	5	5	1	5	3	2	2	4	5	3	2	2	2	3	3	2	5	5	5	5	5	5	5	3	4	3	5	5	5	5	4	2	3
245	225	20	2	3	5	5	5	1	1	2	1	5	5	5	5	5	5	1	1	5	5	5	5	5	5	5	5	5	5	5	5	5	5	5	5	5	5	5	5	5	5	5	5	5	5	5	5	5	5
175	226	20	2	3	3	3	5	3	3	5	3	3	3	3	3	3	3	3	3	3	3	3	5	4	4	4	4	3	3	3	3	3	3	3	3	3	3	3	3	3	3	3	3	3	3	3	3	3	3
225	227	19	2	3	5	3	3	2	2	4	2	5	5	5	5	3	3	3	2	2	4	4	5	5	3	5	4	5	5	4	4	5	5	5	5	3	4	5	2	2	5	5	5	5	5	5	5	5	5
211	228	20	2	4	4	4	4	3	3	4	3	5	4	4	4	5	5	5	3	3	3	4	4	3	4	3	3	3	3	5	3	5	5	5	5	3	3	3	2	3	3	4	4	4	4	4	4	4	4
184	229	19	2	3	3	3	3	4	2	3	2	5	4	4	5	4	4	4	2	4	4	4	4	4	4	4	3	2	4	2	2	4	4	4	4	3	3	3	3	3	3	3	3	3	3	3	3	3	3
251	230	19	2	2	3	2	2	2	1	2	3	5	5	5	5	5	5	4	5	5	5	5	5	5	5	5	5	5	5	5	5	5	5	5	5	5	5	5	5	5	5	5	5	5	5	5	5	5	5
217	231	20	2	3	4	3	4	2	2	2	1	5	4	5	5	5	5	5	3	4	4	3	3	4	5	5	5	5	5	5	5	2	5	5	5	5	5	4	3	5	4	4	3	5	3	5	5	2	5
217	232	19	2	3	3	3	3	1	1	2	1	5	5	5	5	5	5	5	5	5	5	5	5	5	5	5	5	3	3	3	3	5	5	5	5	5	5	5	3	1	5	5	3	5	2	5	5	2	5
173	233	19	2	3	2	2	2	2	2	1	1	3	5	5	5	5	5	3	2	3	3	3	3	3	3	4	3	3	3	4	4	3	3	2	4	4	4	3	3	4	4	4	4	4	3	4	4	2	4
244	234	20	2	3	4	2	2	4	3	3	4	5	5	5	5	5	5	2	5	5	5	5	5	5	5	5	5	5	5	5	5	5	5	5	5	5	5	5	5	5	5	5	5	4	5	4	5	3	4
207	235	19	2	3	3	3	3	3	3	2	2	3	3	4	4	3	4	2	4	3	4	4	4	4	4	4	5	5	4	4	4	4	4	4	4	4	4	4	4	4	4	4	4	4	4	4	4	4	4
221	236	19	2	4	4	4	4	4	4	4	4	4	4	4	4	4	4	4	4	4	4	4	4	4	4	4	4	4	4	4	4	4	4	4	4	4	4	4	4	4	4	4	4	4	4	4	4	4	4
261	237	19	2	5	5	5	5	3	1	4	1	5	4	5	5	5	5	5	5	5	5	5	5	5	5	5	5	5	5	5	5	5	5	5	5	5	5	5	5	5	5	5	5	5	5	5	5	5	5
198	238	19	2	3	3	3	3	2	2	3	2	3	3	4	3	4	4	4	3	4	4	4	4	4	4	3	3	3	3	3	3	3	5	5	5	5	5	4	4	4	4	4	4	4	4	4	4	4	4
210	239	19	2	1	1	1	1	1	1	1	1	5	5	5	5	4	4	5	5	5	5	5	4	5	5	3	3	3	3	5	3	4	5	5	5	3	5	5	1	5	5	5	5	5	3	5	5	2	5
170	240	19	2	2	3	3	3	3	1	3	3	4	4	4	4	4	3	3	3	3	3	3	3	3	3	3	3	3	3	3	3	3	3	3	3	3	3	3	3	3	3	3	3	3	3	4	3	4	3
198	241	19	2	4	1	4	3	1	1	1	1	5	5	5	5	5	5	2	1	5	5	5	5	5	5	5	5	1	1	5	1	5	5	5	5	1	3	5	1	3	5	4	2	3	1	5	5	1	3
202	242	21	2	5	5	5	5	3	2	3	3	4	4	3	3	5	5	3	4	4	4	4	4	3	3	3	3	3	3	3	3	4	4	4	5	3	3	3	3	3	4	4	4	4	4	4	4	4	5
237	243	19	2	3	2	3	3	1	1	2	1	4	4	5	5	5	5	5	5	5	5	5	5	5	5	5	5	3	5	3	3	5	5	5	5	5	5	5	5	5	5	5	5	5	5	5	5	5	5
192	244	19	2	4	3	4	4	2	2	3	2	4	4	4	4	5	5	4	5	4	4	4	4	4	4	3	3	3	3	3	3	3	4	4	4	4	4	4	3	3	3	3	3	3	3	3	3	3	3
182	245	19	2	2	3	2	2	1	1	3	2	5	5	5	5	5	5	3	3	4	4	2	3	3	4	3	3	3	4	4	4	5	4	4	4	4	4	4	3	3	3	3	4	3	3	3	3	3	3
181	246	18	2	3	4	5	5	2	3	3	2	5	5	5	5	5	1	5	5	5	5	5	1	5	5	1	1	1	4	4	5	1	5	5	4	4	4	4	2	4	4	4	1	1	1	4	1	1	1
244	247	19	1	1	2	2	2	3	5	5	5	5	5	5	5	2	3	5	1	5	5	5	1	5	5	5	5	5	5	5	5	5	2	5	5	5	5	5	5	5	5	5	5	5	5	5	5	5	5
140	248	21	2	3	3	3	3	1	1	2	1	2	2	3	3	4	3	2	2	3	3	3	3	3	2	1	2	2	3	3	3	3	3	3	3	2	3	3	2	1	3	3	2	3	2	3	2	2	2
180	249	19	2	4	5	4	4	3	2	3	2	5	5	5	5	5	5	3	3	3	3	3	3	3	3	3	3	3	3	3	3	3	3	3	3	3	3	3	3	3	3	3	3	3	3	3	3	3	3
166	250	19	2	3	3	3	3	2	2	3	3	4	4	4	4	3	2	2	3	3	4	3	3	3	3	3	4	4	4	4	4	4	3	3	3	2	3	3	2	2	3	3	3	3	3	3	3	3	3
215	251	19	2	4	4	3	3	3	2	3	2	5	4	5	5	5	4	4	4	4	4	4	4	4	4	5	5	5	5	5	5	3	4	4	5	4	4	4	3	4	4	3	4	4	4	4	4	3	4
169	252	20	2	3	3	3	3	1	1	3	1	5	4	4	5	3	3	5	1	4	3	1	3	4	5	3	3	3	3	3	3	3	3	3	3	3	5	3	3	3	3	3	3	3	3	3	3	3	3
167	253	20	2	3	1	2	2	2	2	3	3	4	5	5	5	3	3	3	3	3	3	3	3	3	3	4	3	3	3	3	3	3	3	3	3	3	3	3	3	3	3	3	3	3	3	3	3	3	3
234	254	19	2	2	5	3	2	5	4	5	3	5	5	5	5	5	3	5	3	4	5	3	4	4	5	5	4	5	5	5	5	5	5	5	5	5	5	5	4	4	4	5	5	4	5	5	5	3	2
224	255	19	2	4	4	3	3	2	2	3	3	5	4	5	5	4	4	3	4	5	5	4	4	5	5	5	4	4	5	5	5	4	5	5	5	4	4	4	3	4	4	4	4	4	4	4	4	4	4
222	256	20	1	4	4	4	4	3	4	4	4	5	4	4	5	5	5	5	2	4	4	5	4	4	5	4	5	5	2	4	3	4	5	5	5	5	4	4	2	3	4	3	4	4	3	4	4	4	4
199	257	19	2	3	4	4	3	2	2	2	2	4	3	4	5	5	5	3	4	5	4	4	4	4	3	3	3	4	3	3	3	2	4	4	4	4	4	4	3	3	4	4	4	3	4	4	5	4	4
179	258	19	2	3	3	3	3	3	2	4	3	3	3	3	3	5	3	3	3	5	5	3	4	3	4	4	4	4	4	3	4	3	3	3	3	3	3	3	3	3	3	3	3	3	3	3	3	3	4
184	259	19	2	5	4	5	4	5	4	5	3	5	3	5	3	5	2	3	1	4	4	2	4	3	4	3	3	4	2	2	2	2	4	4	5	3	3	3	3	2	4	3	3	4	4	4	4	3	4
204	260	19	2	4	4	3	4	2	3	3	2	5	4	4	4	4	4	4	3	4	4	4	3	4	4	4	4	2	5	4	4	4	4	4	4	4	4	4	3	4	4	4	3	4	4	4	4	2	3
211	261	20	2	3	4	2	2	1	1	2	1	5	5	5	5	5	3	3	4	4	5	5	3	4	4	5	5	4	3	5	5	5	4	5	5	4	4	5	3	4	4	4	4	5	2	4	5	4	4
212	262	19	2	4	4	4	4	3	3	3	3	5	4	4	4	4	4	4	4	4	4	4	3	4	4	4	4	4	4	4	4	4	4	4	4	4	4	4	3	4	4	3	4	4	4	4	4	2	3
191	263	19	2	4	3	3	3	4	4	4	2	4	4	4	4	4	4	4	4	4	3	4	4	3	3	3	4	3	4	4	4	4	4	4	4	3	3	3	3	3	3	3	3	3	3	3	3	3	3
186	264	21	2	4	4	3	3	2	1	2	2	5	5	5	5	5	5	5	5	5	5	4	4	4	4	3	3	3	3	3	3	3	3	3	3	3	3	3	3	3	3	3	3	3	3	3	3	3	3
214	265	20	2	4	4	3	4	4	3	2	2	4	4	4	4	4	4	4	4	4	4	4	4	4	4	4	4	4	4	4	4	4	4	4	4	4	4	4	4	4	4	4	4	4	4	4	4	4	4
263	266	19	2	3	4	4	5	3	3	3	5	5	5	5	5	5	5	5	5	5	5	5	5	5	5	5	5	5	5	5	5	5	5	5	5	5	5	5	5	5	5	5	5	5	5	5	5	5	5
158	267	20	2	3	3	3	2	2	2	2	2	4	3	3	3	3	3	3	3	3	3	3	3	3	3	3	3	3	3	3	3	3	3	3	3	3	3	3	1	3	3	2	3	3	3	3	3	3	3
194	268	19	2	5	4	4	3	3	2	3	3	4	4	5	5	5	5	3	3	4	4	4	4	4	4	3	3	3	3	3	3	1	4	3	4	4	4	4	3	4	3	3	4	4	4	4	3	2	3
228	269	20	2	4	5	5	5	2	2	4	4	5	4	4	5	4	5	3	4	4	5	4	4	4	5	4	4	4	4	5	4	5	5	4	4	5	4	4	3	4	5	4	4	5	5	4	4	3	4
165	270	19	1	3	3	3	3	3	3	3	3	3	3	3	3	3	3	3	3	3	3	3	3	3	3	3	3	3	3	3	3	3	3	3	3	3	3	3	3	3	3	3	3	3	3	3	3	3	3
165	271	20	2	3	3	3	3	3	3	3	3	3	3	3	3	3	3	3	3	3	3	3	3	3	3	3	3	3	3	3	3	3	3	3	3	3	3	3	3	3	3	3	3	3	3	3	3	3	3
258	272	20	2	5	5	4	5	3	1	5	1	5	5	5	5	5	5	3	1	5	5	5	5	5	5	5	5	5	5	5	5	5	5	5	5	5	5	5	5	5	5	5	5	5	5	5	5	5	5
207	273	19	2	3	3	3	3	3	2	3	3	3	3	3	3	4	4	4	4	4	4	4	4	4	4	4	4	4	4	4	4	4	4	4	4	4	4	4	4	4	4	4	4	4	4	4	4	4	4
176	274	21	2	3	3	3	4	3	3	5	4	5	3	3	3	3	3	3	5	3	3	3	3	3	3	3	3	3	3	3	3	3	3	3	3	3	3	3	3	3	3	3	3	3	3	3	3	3	3
216	275	19	2	4	5	4	4	3	2	2	2	5	5	4	4	4	4	4	4	4	4	4	4	4	4	4	4	4	4	4	4	4	4	4	4	4	4	4	4	4	4	4	4	4	4	4	4	4	4
257	276	19	2	4	4	4	3	2	1	2	2	5	5	5	5	5	5	5	5	5	5	5	5	5	5	5	5	5	5	5	5	5	5	5	5	5	5	5	5	5	5	5	5	5	5	5	5	5	5
165	277	19	1	3	3	3	3	3	3	3	3	3	3	3	3	3	3	3	3	3	3	3	3	3	3	3	3	3	3	3	3	3	3	3	3	3	3	3	3	3	3	3	3	3	3	3	3	3	3
193	278	19	2	4	4	5	5	3	5	3	2	5	4	4	3	5	5	4	3	3	3	3	3	3	3	3	3	3	3	3	3	3	4	3	3	3	3	3	3	3	3	3	3	3	4	4	4	4	4
191	279	20	2	3	3	2	2	2	2	2	3	5	5	5	5	4	5	3	2	3	3	4	3	3	4	3	4	4	4	4	4	2	4	4	3	4	4	3	3	3	3	3	4	3	3	4	4	4	3
221	280	18	2	3	3	3	3	3	3	3	3	3	3	3	3	5	5	5	5	5	5	5	5	5	5	5	5	5	5	5	5	5	5	5	5	5	5	5	5	5	5	3	3	3	3	3	3	3	4
268	281	19	2	5	5	5	5	5	4	5	5	5	5	5	5	5	5	5	1	5	5	5	5	5	5	5	5	5	5	5	5	5	5	5	5	5	5	5	5	5	4	5	5	5	5	5	5	5	4
195	282	20	2	5	5	4	4	3	3	3	4	5	3	4	4	4	4	4	3	3	3	5	3	3	3	4	4	4	5	3	3	3	3	3	3	3	3	3	3	3	3	3	3	3	3	3	3	3	3
181	283	19	2	4	4	5	5	4	4	4	4	4	4	4	4	5	4	5	2	4	4	3	3	4	2	2	2	4	4	4	4	4	3	3	3	3	3	3	3	3	3	3	3	3	3	3	3	3	2
198	284	19	2	4	4	4	3	3	2	3	2	4	4	4	4	4	4	4	2	4	3	4	4	4	4	3	4	4	4	4	4	2	4	4	4	4	4	4	2	3	4	3	2	4	4	4	4	3	4
189	285	20	2	3	3	2	2	2	3	2	2	2	4	5	5	5	5	3	1	5	5	3	5	5	5	3	2	5	5	5	3	3	2	2	2	5	5	2	2	3	2	4	4	5	5	5	2	2	5
163	286	20	1	3	2	2	3	3	3	3	3	3	3	3	3	3	3	3	3	3	3	3	3	3	3	3	3	3	3	3	3	3	3	3	3	3	3	3	3	3	3	3	3	3	3	3	3	3	3
173	287	19	2	3	3	3	3	3	3	3	3	3	3	4	4	4	4	2	2	3	4	4	4	3	3	2	3	3	3	3	3	3	3	3	3	3	3	3	3	3	4	3	3	3	3	2	2	2	3
232	288	19	2	3	4	3	3	3	2	2	2	4	5	5	5	5	5	4	4	5	5	5	5	4	5	4	5	5	5	5	5	5	5	5	5	4	5	5	3	4	4	3	5	4	3	4	4	4	4
196	289	19	2	3	3	3	4	3	4	4	4	4	4	4	4	4	4	4	4	2	2	2	3	2	4	3	4	4	4	4	4	4	4	3	4	4	4	4	4	4	4	4	3	4	4	4	2	4	3
192	290	19	2	4	5	3	2	3	2	3	3	4	4	4	4	4	3	5	3	4	4	4	3	4	4	3	4	4	4	4	4	4	3	4	4	4	3	4	3	3	4	3	4	3	4	4	3	3	3
209	291	20	2	3	2	5	4	3	3	3	4	5	3	4	4	5	5	4	3	4	4	3	5	3	3	4	3	4	3	4	3	4	4	3	5	4	4	4	3	4	4	4	4	4	4	4	4	3	3
191	292	20	1	3	5	3	5	1	1	2	1	5	5	5	5	3	4	4	4	4	4	4	4	4	4	2	4	4	4	4	4	4	4	4	2	2	2	5	1	2	5	2	4	4	4	4	4	3	4
173	293	20	2	3	3	3	3	4	4	4	4	3	3	3	3	3	3	4	4	3	3	3	3	4	4	3	3	3	3	3	3	3	3	3	3	3	3	3	3	3	3	3	3	3	3	3	3	3	3
206	294	19	2	5	4	4	4	1	1	2	1	5	5	5	5	4	4	3	2	4	4	4	4	4	4	3	4	4	4	4	3	4	5	4	4	4	4	4	4	3	4	4	4	4	4	4	4	4	4
190	295	19	2	1	3	2	1	1	1	2	1	5	4	5	5	2	2	2	4	5	5	5	2	5	5	2	5	5	5	4	3	4	5	5	5	3	4	5	1	4	3	5	3	3	2	5	2	1	5
198	296	20	2	4	4	3	4	3	2	3	3	4	3	4	4	5	2	3	2	5	5	5	4	3	3	3	3	4	4	4	3	4	4	4	4	3	4	3	2	4	4	4	4	4	4	4	4	4	4
186	297	20	2	2	4	4	3	2	2	3	2	5	3	4	5	4	4	3	2	4	4	2	3	3	3	5	5	5	5	5	5	5	5	5	4	2	2	4	2	4	2	3	3	3	2	2	2	2	2
223	298	20	2	4	4	4	4	4	3	4	2	5	4	5	5	5	5	5	2	5	4	4	4	4	4	4	3	4	4	4	4	5	5	4	5	4	4	4	4	4	4	4	4	4	4	4	4	4	4
221	299	19	2	4	4	4	4	3	3	4	4	5	5	5	5	5	5	4	4	4	4	4	4	4	4	4	4	4	4	4	4	5	4	4	4	4	4	4	4	4	4	4	4	4	4	4	4	2	4
223	300	18	2	3	3	3	2	2	1	2	1	5	5	5	5	5	5	5	5	5	5	5	5	5	5	5	4	5	5	5	4	4	4	4	4	4	4	4	1	2	4	2	5	5	5	4	5	5	5
188	301	20	1	3	3	3	3	3	3	3	3	3	3	3	4	4	3	3	3	4	4	2	4	5	4	3	3	3	4	3	3	3	5	5	5	3	3	5	3	3	5	3	5	3	4	4	3	3	3
242	302	19	2	4	5	5	4	2	3	2	1	5	5	5	5	5	5	5	5	5	5	5	5	5	5	5	5	5	5	5	5	4	5	5	5	4	5	5	5	5	5	5	5	5	5	3	3	3	4
169	303	20	2	3	3	2	2	2	1	3	1	4	3	4	4	5	4	2	3	3	3	3	2	4	4	2	3	3	3	3	3	4	3	3	3	3	3	3	3	3	3	3	3	3	3	3	3	3	5
228	304	20	2	4	4	3	3	3	3	4	3	5	4	4	4	4	4	3	3	3	4	4	4	4	4	4	4	4	5	5	3	4	5	5	5	5	5	5	5	5	5	5	5	5	5	5	5	5	5
187	305	19	2	4	4	4	4	3	2	4	3	5	3	4	4	4	3	1	3	3	3	3	3	4	4	4	4	4	4	4	4	4	4	3	4	4	4	4	4	3	4	3	4	4	3	3	3	2	3
190	306	19	2	3	4	4	4	3	3	4	2	3	3	4	4	3	4	2	4	4	4	3	4	3	4	4	3	4	4	3	4	2	4	4	4	4	4	4	3	3	4	3	4	4	3	4	4	2	4
155	307	19	2	5	4	5	5	5	3	5	5	3	3	3	3	5	1	2	1	3	3	4	3	3	2	1	1	5	5	4	5	3	2	2	2	4	3	2	1	1	3	1	1	1	1	2	2	3	2
243	308	19	2	3	2	3	2	2	1	2	1	5	5	5	5	5	5	5	5	5	5	5	5	5	5	3	5	5	5	5	5	5	5	5	5	5	5	5	1	5	5	5	5	5	5	5	5	5	5
189	309	19	2	4	4	4	4	2	3	3	2	4	4	4	4	4	4	4	4	4	4	4	4	4	4	3	3	3	3	3	3	2	4	4	4	4	4	4	2	3	4	3	4	4	4	4	3	3	3
202	310	19	2	5	4	2	2	1	1	1	1	4	5	5	5	5	4	5	1	5	5	5	5	4	4	2	5	5	5	5	5	5	4	4	4	2	2	2	1	1	5	3	5	5	5	5	5	3	4
165	311	20	2	3	3	3	3	3	3	3	3	3	3	3	3	3	3	3	3	3	3	3	3	3	3	3	3	3	3	3	3	3	3	3	3	3	3	3	3	3	3	3	3	3	3	3	3	3	3
165	312	18	2	3	3	3	3	3	3	3	3	3	3	3	3	3	3	3	3	3	3	3	3	3	3	3	3	3	3	3	3	3	3	3	3	3	3	3	3	3	3	3	3	3	3	3	3	3	3
219	313	19	2	3	3	3	5	3	3	3	3	3	3	3	3	3	3	3	3	3	3	3	3	3	3	3	3	3	3	3	3	3	5	5	5	5	5	5	5	5	5	5	5	5	5	5	5	5	5
273	314	20	2	5	5	5	5	5	5	3	5	5	5	5	5	5	5	5	5	5	5	5	5	5	5	5	5	5	5	5	5	5	5	5	5	5	5	5	5	5	5	5	5	5	5	5	5	5	5
264	315	19	2	4	5	5	4	5	5	5	5	5	5	5	5	3	3	3	5	5	5	3	4	5	5	5	5	5	5	5	5	5	5	5	5	5	5	5	5	5	5	5	5	5	5	5	5	5	5
275	316	20	2	5	5	5	5	5	5	5	5	5	5	5	5	5	5	5	5	5	5	5	5	5	5	5	5	5	5	5	5	5	5	5	5	5	5	5	5	5	5	5	5	5	5	5	5	5	5
208	317	19	2	3	3	3	3	3	3	3	3	3	3	3	3	3	3	3	3	3	3	3	3	3	3	3	3	3	4	4	5	5	5	5	5	5	5	5	5	5	5	5	5	4	4	4	4	4	4
192	318	21	1	3	3	4	2	3	3	3	3	3	3	4	5	5	4	4	2	4	4	3	4	3	3	3	3	4	4	3	3	3	4	3	4	3	4	4	4	4	4	4	3	4	3	3	4	3	4
211	319	19	2	3	4	3	3	3	3	3	3	5	4	4	4	4	4	4	4	4	4	3	4	4	4	4	3	4	4	4	4	4	4	4	4	4	4	4	4	4	4	3	4	4	4	4	4	4	4
206	320	18	1	5	5	5	5	5	5	5	5	5	5	5	5	5	5	5	5	5	5	5	5	5	5	3	3	3	3	3	3	3	3	3	3	3	3	3	3	3	2	2	2	2	2	2	2	2	2
183	321	19	2	3	2	3	2	5	5	4	3	5	3	3	3	3	3	5	1	4	4	4	4	4	4	5	5	5	2	5	3	3	3	3	3	3	3	3	3	3	3	3	3	3	3	3	3	3	3
268	322	18	2	5	5	5	5	5	5	5	5	5	2	5	5	3	5	5	5	5	5	5	5	5	5	5	5	5	4	4	5	5	5	5	5	5	5	5	5	5	5	5	5	5	5	5	5	5	5
275	323	20	2	5	5	5	5	5	5	5	5	5	5	5	5	5	5	5	5	5	5	5	5	5	5	5	5	5	5	5	5	5	5	5	5	5	5	5	5	5	5	5	5	5	5	5	5	5	5
249	324	21	2	2	4	4	4	3	4	1	1	4	5	5	5	5	5	4	3	5	5	5	5	5	5	5	4	4	5	5	5	5	4	5	5	5	5	5	5	5	5	5	5	5	5	5	5	5	5
180	325	19	1	3	2	2	2	3	2	3	3	4	4	4	2	4	3	2	2	2	4	2	4	3	3	3	2	3	4	3	4	3	3	4	4	3	2	3	2	3	4	2	3	4	4	4	5	5	5
180	326	19	2	3	2	2	1	1	1	2	1	5	5	5	5	5	5	4	5	5	5	5	4	4	4	3	3	3	3	3	3	3	3	3	3	3	3	3	3	3	3	3	4	4	3	3	3	3	3
244	327	20	2	5	5	5	5	5	2	3	3	5	5	5	5	5	5	5	2	5	5	5	5	5	5	2	5	5	5	5	5	5	5	5	5	5	5	5	1	3	5	3	5	5	5	5	5	5	5
249	328	20	2	5	3	3	3	3	3	3	3	3	5	5	5	5	5	5	5	5	5	5	5	5	5	3	5	5	5	5	5	5	5	5	5	5	5	5	5	5	5	5	5	5	5	5	5	5	5
257	329	19	2	4	4	4	4	2	2	2	2	5	5	5	5	5	5	5	4	5	5	5	5	5	5	4	5	5	5	5	5	5	5	5	5	5	5	5	5	5	5	5	5	5	5	5	5	5	5
230	330	19	1	1	1	1	1	1	1	1	1	5	5	5	5	5	1	5	1	5	1	5	5	5	5	5	5	5	5	5	5	5	5	5	5	5	5	5	5	5	5	5	5	5	5	5	5	5	5
170	331	18	2	3	4	4	4	2	2	2	2	4	3	3	3	5	5	5	2	3	3	3	3	3	3	3	3	3	3	3	3	3	3	3	3	3	3	3	3	3	3	3	3	3	3	3	3	3	3
165	332	19	2	3	4	2	2	3	2	4	2	3	3	2	3	2	2	4	1	4	3	4	2	4	3	3	4	4	5	2	4	3	2	3	3	2	3	2	2	2	4	2	3	4	4	4	4	2	4
115	333	19	1	5	5	5	5	5	5	5	5	5	1	5	5	5	5	5	5	1	1	1	1	1	1	1	1	1	1	1	1	1	1	1	1	1	1	1	1	1	1	1	1	1	1	1	1	1	1
208	334	19	2	2	2	2	2	1	2	1	1	5	5	5	5	4	5	4	4	4	4	4	4	4	4	5	5	4	4	4	4	4	4	4	4	4	4	4	4	4	4	4	4	4	4	4	4	4	4
218	335	19	1	4	4	4	4	4	4	4	4	3	3	4	4	4	2	3	4	4	4	5	4	5	4	5	4	5	4	5	4	5	4	5	4	5	3	4	5	5	3	3	4	5	4	3	4	4	3
155	336	18	2	3	3	3	3	5	4	4	4	3	2	3	3	3	2	3	3	2	3	2	2	2	2	2	3	3	3	3	2	4	3	2	2	2	2	2	4	3	3	3	3	3	3	3	3	3	2
203	337	19	2	5	3	4	4	3	3	4	4	5	5	5	4	5	5	5	4	3	3	2	3	2	3	4	4	4	5	5	5	3	3	3	5	4	5	3	3	3	3	3	4	4	4	5	5	3	3
210	338	20	2	3	3	3	2	2	2	2	1	5	5	5	5	5	5	2	2	5	5	5	5	5	5	2	2	3	4	5	3	4	4	4	4	5	5	5	3	4	5	5	3	4	3	5	3	3	4
235	339	19	1	1	5	1	1	1	1	1	1	5	5	5	5	5	3	2	2	5	5	5	5	5	5	5	5	5	5	5	3	5	5	5	5	5	5	5	5	5	5	5	5	5	5	5	5	5	5
180	340	19	1	2	3	2	2	3	2	3	2	4	4	4	4	4	4	4	4	4	4	4	3	3	4	2	3	5	4	4	4	4	3	3	4	3	4	3	4	3	3	3	3	3	3	3	3	3	3
246	341	20	2	3	3	4	3	2	1	2	1	4	5	5	5	5	5	5	3	5	5	5	5	5	5	5	5	5	5	5	5	5	5	5	5	5	5	5	5	5	5	5	5	5	5	5	5	3	5
153	342	20	2	2	2	2	2	2	2	2	2	2	2	2	2	3	3	3	3	3	3	3	3	3	3	3	3	3	3	3	3	3	3	3	3	3	3	3	3	3	3	3	3	3	3	3	3	3	3
165	343	19	1	3	3	3	3	3	3	3	3	3	3	3	3	3	3	3	3	3	3	3	3	3	3	3	3	3	3	3	3	3	3	3	3	3	3	3	3	3	3	3	3	3	3	3	3	3	3
218	344	20	2	4	4	4	4	2	2	2	2	4	4	4	4	4	4	4	4	4	4	4	4	4	4	5	5	4	4	5	5	4	5	5	5	5	5	5	2	2	5	3	5	4	4	5	4	3	5
275	345	19	1	5	5	5	5	5	5	5	5	5	5	5	5	5	5	5	5	5	5	5	5	5	5	5	5	5	5	5	5	5	5	5	5	5	5	5	5	5	5	5	5	5	5	5	5	5	5
155	346	20	1	1	1	1	1	1	1	1	1	5	3	5	5	3	3	3	3	3	3	3	3	3	3	3	3	3	3	3	3	3	3	3	3	3	3	3	3	3	3	3	3	3	3	3	3	3	3
243	347	19	1	1	1	1	1	1	1	1	1	5	5	5	5	5	5	5	5	5	5	5	5	5	5	5	5	5	5	5	5	5	5	5	5	5	5	5	5	5	5	5	5	5	5	5	5	5	5
226	348	19	2	3	5	3	3	1	3	4	5	5	5	5	5	5	5	5	1	5	5	4	4	3	5	4	3	5	5	5	5	5	3	5	4	4	4	4	4	4	4	4	4	4	4	4	4	4	4
173	349	21	2	4	3	3	4	3	3	3	3	5	4	4	4	3	4	3	3	3	3	3	3	3	3	3	3	3	3	3	3	3	3	3	3	3	3	3	3	3	3	3	3	3	3	3	3	3	3
168	350	19	1	3	3	3	3	3	3	3	3	3	3	3	3	3	3	3	3	3	3	3	3	3	3	3	4	3	3	3	3	3	3	3	3	3	3	3	3	3	3	3	3	3	3	3	3	3	3
180	351	19	1	3	3	3	3	3	3	3	4	5	4	4	4	4	4	4	4	4	4	4	3	3	4	3	3	4	3	3	3	3	3	3	3	3	3	3	3	3	3	3	3	3	3	3	3	3	3
185	352	19	2	2	2	1	1	1	1	2	1	5	5	5	5	5	3	3	3	5	5	5	5	5	5	4	3	3	3	3	3	3	3	4	4	4	4	4	3	4	4	5	5	4	3	3	3	3	3
197	353	19	2	4	3	4	3	3	3	3	3	5	3	4	4	4	4	3	2	4	4	3	4	5	4	4	4	4	4	4	4	4	2	3	2	4	4	4	3	4	4	4	4	4	4	3	3	3	4
242	354	20	2	3	3	3	3	3	3	3	3	3	3	3	3	4	5	5	5	5	5	5	5	5	5	5	5	5	5	5	5	5	5	5	5	5	5	5	5	5	5	5	5	5	5	5	5	5	5
180	355	20	2	4	3	3	3	4	4	4	4	4	3	4	4	5	5	4	1	4	4	3	3	3	3	3	3	3	3	3	3	3	3	3	3	3	3	3	3	2	2	3	3	3	3	3	3	3	3
229	356	19	2	5	5	5	3	1	1	3	1	5	5	5	5	5	5	5	2	5	5	3	5	4	5	5	5	5	5	5	4	5	5	5	5	5	5	5	2	1	5	1	5	5	3	5	5	3	5
200	357	20	2	3	3	3	3	2	2	2	1	4	4	5	5	4	4	3	4	4	4	4	4	4	4	4	4	4	4	4	4	4	4	3	4	4	4	4	3	3	4	4	4	4	4	4	4	4	3
203	358	20	2	3	3	2	3	1	1	3	3	3	5	5	5	3	5	2	3	4	4	4	4	4	4	4	4	5	4	4	4	5	4	4	5	5	5	5	1	3	4	3	3	4	4	4	4	3	5
212	359	19	1	4	5	5	4	3	1	2	1	5	4	5	5	5	4	5	5	5	5	3	4	4	3	3	3	3	3	5	3	4	5	5	5	4	3	4	3	3	4	4	4	3	4	4	3	2	4
208	360	20	2	2	4	3	2	2	1	4	2	5	5	5	5	5	3	5	1	5	5	3	4	3	3	4	2	4	5	4	3	5	4	4	5	3	3	4	3	4	5	4	5	4	4	4	2	4	3
200	361	19	1	3	3	1	1	1	5	5	3	5	5	5	5	5	5	3	5	5	5	5	5	5	3	5	5	5	5	5	5	5	1	1	3	5	5	5	3	1	5	1	3	3	3	3	4	3	3
147	362	19	1	3	2	2	3	2	2	2	2	3	3	3	3	3	2	2	2	3	3	3	3	3	3	3	2	2	3	3	3	3	2	2	3	3	3	2	2	3	3	3	3	3	3	3	3	2	3
208	363	20	2	2	4	1	1	1	1	2	1	5	5	5	5	5	5	5	2	5	5	5	4	5	5	4	4	4	4	5	3	2	3	4	4	4	4	5	2	2	5	3	4	4	4	5	5	3	5
191	364	18	2	3	3	3	3	1	2	4	2	5	5	5	5	4	4	3	3	4	3	4	3	2	4	2	4	2	3	4	3	5	3	4	2	4	3	4	4	4	3	3	4	2	5	5	5	2	2
217	365	18	2	3	3	1	1	3	2	3	2	4	5	5	5	5	5	5	3	4	4	4	4	4	4	4	3	5	5	5	5	4	4	3	4	5	5	5	3	5	3	5	4	4	4	4	4	4	4
174	366	19	2	3	3	3	3	3	3	3	3	3	3	3	3	3	3	3	3	3	3	3	3	3	3	3	3	3	3	3	5	4	4	3	3	3	3	3	4	3	4	4	3	3	4	4	3	3	3
164	367	20	2	3	2	1	3	2	1	3	2	4	3	3	3	5	4	3	3	3	3	3	4	3	3	3	3	3	4	4	4	4	3	3	4	2	3	3	3	3	3	3	3	3	3	3	3	3	3
174	368	20	1	2	2	2	2	3	2	2	2	3	3	3	3	4	3	3	2	3	4	5	3	5	2	3	5	5	3	2	4	4	3	3	3	3	3	3	3	3	3	2	2	2	2	3	2	1	3
168	369	19	1	1	1	2	1	2	2	1	1	5	3	5	5	5	3	5	2	3	3	3	5	3	3	3	1	5	3	3	3	5	3	3	5	5	2	5	3	1	3	3	3	3	3	3	3	3	3
249	370	19	2	3	4	3	3	3	3	3	3	5	5	5	5	5	5	5	5	5	5	5	5	5	5	5	5	5	5	5	5	5	5	5	5	4	4	4	5	5	5	5	5	5	5	5	5	5	5
261	371	19	2	5	5	5	4	4	5	5	5	3	4	5	5	5	5	3	2	5	5	2	5	5	5	5	5	5	5	5	5	5	5	5	5	5	5	5	5	4	5	5	5	5	5	5	5	5	5
173	372	19	2	3	4	4	4	2	2	2	2	4	2	4	4	4	4	3	2	4	4	3	3	3	3	4	3	2	3	3	3	2	4	4	4	2	4	4	3	2	3	3	4	3	3	4	3	2	4
213	373	19	2	3	4	4	4	1	1	1	1	5	5	5	5	5	5	4	4	5	4	3	5	5	4	4	4	3	4	4	4	5	5	5	5	5	4	4	2	4	5	3	5	5	3	4	2	3	5
205	374	20	1	3	3	3	3	1	1	3	1	5	5	5	5	4	3	3	3	4	3	4	4	4	3	4	4	3	4	3	3	3	5	5	5	4	4	4	3	4	5	5	5	5	5	5	5	2	4
174	375	19	1	3	3	3	3	3	3	4	3	4	4	3	4	4	4	4	4	3	3	3	3	3	3	3	3	3	3	3	3	3	3	3	3	3	3	3	3	3	3	3	3	4	3	3	2	3	3
242	376	19	2	5	4	3	2	5	3	3	2	5	5	5	5	5	5	5	5	5	5	5	5	5	5	5	5	5	5	5	5	5	5	5	5	5	5	5	2	5	5	5	5	5	5	2	5	2	5
185	377	19	2	3	4	4	5	3	3	4	4	3	3	4	4	3	2	4	4	4	4	3	4	3	4	3	3	4	4	4	4	5	4	4	5	4	3	4	2	1	2	3	4	4	3	4	4	2	3
248	378	20	2	3	5	3	2	1	3	3	3	5	5	5	5	5	5	5	5	5	5	5	5	5	5	3	5	3	5	5	5	5	5	5	5	5	5	5	3	5	5	5	5	5	5	5	5	5	5
203	379	19	2	3	3	2	2	2	2	4	2	5	5	5	5	5	4	4	2	4	4	4	3	4	4	2	4	4	4	4	4	4	3	4	4	4	4	4	4	4	4	4	4	4	4	4	4	4	4
219	380	19	1	4	4	4	4	4	2	4	4	5	5	5	5	4	4	4	2	4	4	3	4	4	4	4	4	4	4	4	4	4	4	4	4	4	4	4	4	4	4	4	4	4	4	4	4	4	4
165	381	19	2	3	3	3	3	3	3	3	3	3	3	3	3	3	3	3	3	3	3	3	3	3	3	3	3	3	3	3	3	3	3	3	3	3	3	3	3	3	3	3	3	3	3	3	3	3	3
205	382	19	2	4	4	4	4	2	2	3	2	5	5	5	5	5	5	5	1	4	3	3	5	4	3	4	4	4	4	4	4	4	4	4	5	4	4	5	3	2	4	3	4	5	3	4	4	3	4
199	383	19	2	3	3	2	3	3	3	3	2	4	4	4	4	4	4	3	4	4	4	4	4	4	4	4	4	4	4	4	4	4	4	4	4	4	4	4	3	3	4	3	3	3	3	4	4	3	4
209	384	20	2	5	5	5	5	2	1	3	1	5	5	5	5	5	5	5	1	5	5	5	5	5	5	3	3	4	3	3	3	4	4	5	5	2	5	5	1	1	5	3	3	3	3	3	3	2	5
180	385	18	2	4	4	4	4	3	2	3	3	5	5	5	5	5	4	1	3	4	4	4	4	4	4	3	3	3	3	3	3	3	4	3	3	3	3	3	3	3	3	3	3	3	3	3	3	2	3
235	386	19	2	4	4	4	4	4	4	4	4	4	4	4	4	4	4	4	4	4	5	4	4	4	4	4	3	4	4	4	4	4	4	4	4	5	5	5	5	5	5	5	5	5	4	5	5	4	4
246	387	19	2	3	3	3	3	2	2	2	2	5	5	5	5	5	5	3	3	5	5	5	5	5	5	5	5	5	5	5	5	5	5	5	5	5	5	5	2	3	5	5	5	5	5	5	5	5	5
165	388	20	1	3	3	3	3	3	3	3	3	3	3	3	3	3	3	3	3	3	3	3	3	3	3	3	3	3	3	3	3	3	3	3	3	3	3	3	3	3	3	3	3	3	3	3	3	3	3
275	389	20	2	5	5	5	5	5	5	5	5	5	5	5	5	5	5	5	5	5	5	5	5	5	5	5	5	5	5	5	5	5	5	5	5	5	5	5	5	5	5	5	5	5	5	5	5	5	5
159	390	20	2	3	3	2	2	2	2	3	3	2	3	3	2	3	3	3	3	3	3	3	3	3	3	3	3	3	3	3	3	3	3	3	3	3	3	3	3	3	3	3	3	3	3	3	3	3	3
185	391	20	2	3	3	3	3	3	3	3	3	3	3	3	3	3	3	3	3	3	4	4	4	4	4	3	3	3	3	4	3	4	3	3	4	4	3	4	3	4	3	3	4	4	4	4	3	3	3
239	392	20	1	1	1	1	1	1	1	1	1	1	5	5	5	5	5	5	5	5	5	5	5	5	5	5	5	5	5	5	5	5	5	5	5	5	5	5	5	5	5	5	5	5	5	5	5	5	5
165	393	20	2	3	3	3	3	3	3	3	3	3	3	3	3	3	3	3	3	3	3	3	3	3	3	3	3	3	3	3	3	3	3	3	3	3	3	3	3	3	3	3	3	3	3	3	3	3	3
165	394	20	1	3	3	3	3	3	3	3	3	3	3	3	3	3	3	3	3	3	3	3	3	3	3	3	3	3	3	3	3	3	3	3	3	3	3	3	3	3	3	3	3	3	3	3	3	3	3
234	395	20	2	4	4	5	4	4	4	4	5	5	5	5	5	4	4	4	4	4	4	4	4	4	4	5	5	4	4	4	4	4	4	4	4	4	4	4	4	5	5	4	5	4	4	4	4	4	5
209	396	20	1	1	1	1	1	1	1	1	1	5	5	5	5	5	5	5	5	5	5	5	5	5	5	5	5	5	5	5	5	5	5	5	5	4	4	4	3	3	4	3	3	3	4	3	4	3	4
171	397	19	2	3	3	3	3	3	3	3	3	3	3	3	3	3	3	3	3	3	3	3	3	3	3	3	3	3	3	3	3	3	3	3	3	3	3	3	3	3	5	5	5	3	3	3	3	3	3
168	398	20	2	5	4	4	4	5	4	5	5	1	2	2	4	4	3	3	3	3	3	3	3	3	3	3	3	3	3	3	3	3	3	4	2	4	4	2	3	3	3	3	3	2	2	2	2	2	2
227	399	19	1	1	1	1	1	1	1	1	1	1	1	1	1	5	5	5	5	5	5	5	5	5	5	5	5	5	5	5	5	5	5	5	5	5	5	5	5	5	5	5	5	5	5	5	5	5	5
222	400	20	2	5	5	4	3	2	3	3	4	5	5	5	5	5	3	5	2	4	4	3	3	4	3	4	5	5	5	5	5	4	4	5	4	4	4	4	4	4	4	4	4	4	4	4	4	3	4
205	401	19	2	4	4	4	3	3	3	2	2	5	5	5	5	4	4	4	3	4	4	4	4	4	4	4	4	2	3	3	3	4	4	4	4	4	4	4	2	4	4	4	4	4	3	4	4	3	4
177	402	18	2	3	4	3	3	3	3	5	2	4	2	3	3	3	3	3	3	3	3	5	5	5	5	3	3	3	3	3	3	4	3	4	3	3	3	3	3	3	3	3	3	3	3	3	3	3	3
177	403	20	2	4	5	5	4	1	1	3	3	5	5	5	5	5	3	3	3	3	3	3	3	3	3	3	3	3	3	3	3	3	3	3	3	3	3	3	3	3	3	3	3	3	3	3	3	3	3
230	404	19	2	3	3	3	3	3	3	3	3	3	3	3	3	5	5	5	2	5	5	5	5	5	5	5	5	5	5	5	5	5	5	3	3	3	3	3	3	3	3	3	5	5	5	5	5	5	5
254	405	20	2	5	5	5	5	3	3	5	4	5	1	5	5	5	5	5	1	3	3	3	3	5	5	5	5	5	5	5	5	5	5	5	5	5	5	5	5	5	5	5	5	5	5	5	5	5	5
165	406	19	2	3	3	3	3	3	3	3	3	3	3	3	3	3	3	3	3	3	3	3	3	3	3	3	3	3	3	3	3	3	3	3	3	3	3	3	3	3	3	3	3	3	3	3	3	3	3
243	407	22	1	1	1	1	1	1	1	1	1	5	5	5	5	5	5	5	5	5	5	5	5	5	5	5	5	5	5	5	5	5	5	5	5	5	5	5	5	5	5	5	5	5	5	5	5	5	5
226	408	20	2	5	5	5	5	3	3	5	5	5	5	5	5	5	5	3	4	3	3	3	3	3	5	3	3	5	5	3	5	5	3	3	3	3	5	3	5	5	3	5	3	5	3	5	3	4	5
165	409	21	2	3	3	3	3	3	3	3	3	3	3	3	3	3	3	3	3	3	3	3	3	3	3	3	3	3	3	3	3	3	3	3	3	3	3	3	3	3	3	3	3	3	3	3	3	3	3
258	410	20	2	4	3	5	5	3	3	4	2	5	5	5	5	5	5	4	5	5	4	4	5	5	5	5	5	5	5	5	5	5	5	5	5	5	5	5	5	5	5	5	5	5	5	5	5	5	5
202	411	20	2	3	4	3	3	3	3	3	3	4	4	5	5	3	3	3	4	4	4	4	4	4	4	4	4	4	4	4	4	4	3	3	4	4	4	3	3	4	4	4	4	4	4	4	4	4	4
195	412	19	2	4	3	4	3	2	3	4	5	5	5	4	3	5	5	4	4	4	4	4	3	4	4	2	3	3	4	4	4	4	3	3	3	4	4	3	4	4	2	3	4	4	4	4	4	3	3
222	413	19	1	4	4	4	4	3	4	4	4	5	4	4	4	5	4	3	4	5	5	5	3	4	4	4	4	4	4	4	4	3	4	4	4	5	3	4	5	4	4	4	4	4	4	4	4	4	4
169	414	20	2	3	3	3	3	3	5	5	3	3	3	3	3	3	3	3	3	3	3	3	3	3	3	3	3	3	3	3	3	3	3	3	3	3	3	3	3	3	3	3	3	3	3	3	3	3	3
196	415	20	2	3	3	5	5	2	2	3	3	3	4	3	4	4	4	4	5	4	4	4	4	5	4	5	5	3	5	3	4	4	4	4	4	4	4	4	4	4	3	3	3	3	3	3	3	3	3
166	416	19	2	3	4	2	2	4	4	3	3	3	3	3	3	3	3	3	3	3	3	3	3	3	3	3	3	3	3	3	3	3	3	3	3	3	3	3	3	3	3	3	3	3	3	3	3	3	3
217	417	20	1	3	4	3	3	3	4	4	4	3	3	4	4	4	4	4	4	4	4	4	4	4	4	5	5	5	5	5	5	5	3	4	3	4	3	4	3	4	3	3	4	4	4	4	4	4	4
201	418	19	2	4	4	4	4	2	4	4	3	4	4	4	4	3	1	3	1	3	3	3	4	4	4	4	4	4	4	4	4	2	4	4	5	4	4	4	4	4	4	4	4	4	4	4	4	4	4
252	419	20	2	5	4	4	4	3	3	4	2	5	5	5	5	5	3	5	5	5	5	5	5	5	5	5	5	5	5	5	5	5	4	3	5	5	5	5	5	5	5	5	5	5	5	5	5	5	5
197	420	19	2	5	5	4	5	5	2	3	1	5	5	5	5	5	5	3	1	3	5	3	3	4	4	3	3	3	3	4	4	3	4	4	4	4	4	3	2	4	2	3	4	3	2	4	4	2	4
171	421	20	2	3	3	3	3	4	3	3	4	3	3	3	3	4	4	3	4	3	3	3	3	3	3	3	3	3	3	3	3	3	3	3	3	3	3	3	3	4	3	3	3	3	3	3	3	3	3
218	422	20	2	3	2	2	2	3	4	4	4	5	5	5	5	5	5	5	4	5	5	4	5	4	4	4	4	4	4	4	4	4	2	3	4	4	4	4	3	4	4	4	4	4	4	4	4	4	4
195	423	20	2	4	4	4	4	3	3	4	3	4	3	3	4	4	2	4	4	4	4	3	4	3	3	2	3	3	4	4	4	4	4	4	4	4	4	4	3	4	3	4	4	4	4	3	3	3	4
251	424	19	2	5	5	5	5	5	5	5	2	5	5	5	5	5	3	5	5	5	5	5	5	5	5	5	5	3	5	5	3	5	4	4	4	4	4	4	3	4	4	4	5	5	5	5	5	5	5
189	425	20	2	3	3	3	3	3	3	3	3	3	4	4	4	4	2	3	4	4	4	4	3	4	4	4	4	3	4	4	4	2	3	3	3	3	4	4	4	4	3	4	4	4	4	4	3	2	3
229	426	21	2	2	3	4	4	2	2	3	3	5	4	5	4	5	4	5	5	4	4	5	4	4	4	4	5	5	5	5	5	5	5	5	5	5	5	5	3	3	4	3	5	5	5	5	5	2	5
192	427	19	2	3	4	2	2	1	1	2	1	5	5	5	5	3	4	2	3	4	5	3	4	5	5	3	3	3	4	3	3	1	5	5	5	3	4	5	2	3	5	3	3	4	3	4	5	3	4
183	428	20	1	1	1	1	1	1	1	1	1	5	5	5	5	1	1	1	1	5	5	5	1	1	1	5	5	5	5	5	5	5	5	5	5	5	5	5	5	5	1	5	1	1	1	1	1	1	5
202	429	20	2	1	1	1	1	1	1	1	2	5	5	5	5	5	5	3	3	5	4	4	4	5	5	1	5	5	5	4	5	5	5	4	5	2	5	5	1	5	4	3	4	4	4	4	4	4	4
221	430	20	2	4	4	4	4	4	3	3	4	5	5	5	5	5	5	5	5	5	5	5	4	4	4	4	4	4	4	4	4	4	4	4	4	4	5	4	4	4	4	4	5	5	4	4	4	4	4
229	431	19	2	4	3	4	2	1	2	4	4	5	4	4	4	5	5	5	2	5	5	5	5	5	5	5	5	5	5	5	5	5	5	5	5	5	5	5	4	4	4	3	5	4	4	4	5	4	5
194	432	20	2	3	3	4	3	4	4	4	2	5	5	5	4	4	5	4	2	4	3	3	2	4	4	2	4	5	3	4	4	2	3	3	4	4	3	2	4	4	3	4	3	4	3	4	4	2	3
165	433	19	2	3	3	3	3	3	3	3	3	3	3	3	3	3	3	3	3	3	3	3	3	3	3	3	3	3	3	3	3	3	3	3	3	3	3	3	3	3	3	3	3	3	3	3	3	3	3
275	434	23	1	5	5	5	5	5	5	5	5	5	5	5	5	5	5	5	5	5	5	5	5	5	5	5	5	5	5	5	5	5	5	5	5	5	5	5	5	5	5	5	5	5	5	5	5	5	5
210	435	19	2	4	4	4	4	2	4	3	3	4	4	5	4	4	4	3	3	3	4	4	3	4	4	3	3	4	4	4	4	4	4	4	3	4	4	4	4	4	4	4	4	4	4	4	4	4	4
166	436	19	2	4	4	4	4	3	2	3	3	4	4	4	4	3	4	4	3	3	3	3	4	3	4	2	2	2	3	3	3	4	3	3	3	3	3	3	3	3	3	2	2	3	2	3	3	2	3
185	437	19	2	4	4	4	4	3	3	3	4	5	4	4	4	5	3	4	1	3	3	1	3	3	3	3	3	3	3	4	4	5	4	4	3	4	3	3	2	3	3	3	3	4	3	4	3	4	4
194	438	19	2	3	3	4	5	3	3	2	2	5	4	5	3	3	3	3	3	3	4	4	3	4	3	4	4	4	4	4	4	4	3	3	3	3	3	3	3	3	4	4	4	4	4	4	3	4	4
204	439	19	2	4	4	4	4	2	3	2	2	4	4	4	4	4	4	4	4	4	4	4	4	4	4	4	4	4	4	4	4	4	4	4	4	3	4	4	2	4	4	3	4	4	4	4	4	3	4
212	440	20	2	4	4	4	4	3	3	4	3	4	5	5	5	4	4	4	3	4	4	4	4	4	4	3	4	4	4	4	4	4	4	4	4	4	4	4	3	4	3	4	4	4	4	4	3	3	4
209	441	20	2	4	5	3	4	2	3	4	4	5	5	5	5	5	5	2	3	5	4	4	3	3	4	2	2	4	2	5	2	5	3	4	4	5	5	5	2	2	5	2	2	5	2	4	2	4	5
207	442	20	2	3	3	3	3	3	3	3	3	3	3	3	3	4	4	3	4	4	4	4	4	4	4	4	4	4	4	4	4	4	4	4	4	4	4	4	4	4	4	4	4	4	4	4	4	4	4
194	443	20	2	3	4	3	3	2	2	4	2	3	3	4	4	5	4	3	3	4	4	3	4	4	4	3	3	3	3	4	3	4	4	4	4	5	4	4	3	4	4	2	4	4	3	4	4	4	4
200	444	20	2	2	2	2	2	2	2	4	2	5	5	5	5	4	4	3	4	4	4	5	4	4	4	3	4	4	4	4	4	4	4	4	4	1	5	5	1	4	4	4	4	4	4	4	4	1	4
196	445	19	2	3	3	3	3	2	2	3	2	4	4	4	4	5	4	4	3	4	5	4	5	5	4	3	4	4	4	5	3	5	3	4	3	3	4	5	2	3	3	3	3	3	3	4	4	3	4
203	446	20	2	4	5	4	4	3	3	3	2	5	3	5	5	5	4	3	4	4	4	3	3	4	4	3	4	2	2	2	2	2	5	5	5	5	3	5	4	3	4	3	5	4	4	5	4	3	3
210	447	20	1	4	4	4	5	3	2	3	1	5	5	5	5	5	5	5	2	4	4	4	5	4	3	2	3	4	4	2	2	5	5	4	4	4	5	5	2	1	5	2	4	4	4	5	4	3	4
184	448	19	2	2	2	2	2	2	2	3	2	4	3	4	4	4	4	4	3	4	4	4	4	4	4	2	3	3	4	3	3	4	4	4	4	3	3	4	2	3	4	4	4	4	3	4	3	3	4
174	449	19	2	3	4	3	3	2	2	2	2	4	3	3	3	4	4	3	2	4	4	4	3	4	3	3	4	2	2	3	2	3	4	3	4	4	4	4	2	3	3	3	3	3	3	4	4	4	4
178	450	20	2	4	3	2	2	4	3	4	3	4	3	3	3	5	5	3	2	3	3	3	4	4	4	2	2	4	4	4	3	4	3	3	4	3	3	3	2	3	3	3	3	3	3	3	3	2	4
178	451	20	2	3	3	4	4	1	1	1	1	5	4	5	5	4	4	3	1	4	3	3	3	3	3	2	3	4	3	2	3	3	4	5	5	4	4	4	3	4	4	5	4	4	3	4	3	3	2
216	452	19	2	4	3	3	3	2	2	4	2	5	4	5	5	5	5	3	3	5	4	4	4	5	5	3	4	4	4	4	3	5	4	4	5	4	4	4	3	3	4	4	4	5	4	4	4	3	5
217	453	20	2	4	4	5	5	2	3	4	3	4	3	4	4	3	5	3	2	4	3	2	4	3	3	2	1	4	2	4	2	5	4	5	5	5	5	5	5	5	5	5	3	5	5	5	5	3	5
204	454	20	2	4	3	5	4	1	2	2	2	5	5	5	5	3	3	1	4	4	3	3	4	4	3	2	3	3	3	5	4	3	4	5	5	5	4	5	1	4	5	3	3	5	3	5	4	3	4
207	455	20	2	4	4	4	4	4	3	4	2	5	3	5	4	5	5	3	5	3	4	2	5	4	2	2	4	4	4	5	5	5	4	5	5	4	5	4	3	1	4	3	2	5	3	4	3	3	4
222	456	20	2	1	1	1	1	5	5	5	1	4	3	3	5	3	3	1	2	5	5	5	5	5	5	5	3	5	5	5	5	5	5	5	5	5	5	5	2	5	5	5	5	5	5	5	5	5	5
226	457	18	2	4	5	4	4	3	2	3	2	5	5	5	5	5	5	3	3	4	4	4	4	4	3	3	3	4	4	3	3	5	5	5	5	5	5	5	5	3	5	4	5	5	5	5	5	3	5
180	458	20	1	5	5	5	5	5	5	5	5	5	2	2	2	3	3	1	3	3	3	4	1	5	5	1	1	5	5	5	5	5	3	3	3	3	3	3	3	3	3	3	2	2	2	2	2	2	2
208	459	20	1	3	4	3	3	2	3	2	1	5	4	5	5	4	3	3	3	5	5	4	3	4	3	3	4	4	3	3	4	5	4	4	4	4	4	4	3	4	4	4	5	5	5	4	4	4	4
198	460	19	2	4	4	4	3	2	3	2	3	3	3	3	3	4	4	4	2	3	3	4	4	4	4	4	4	4	4	4	4	4	4	4	4	4	4	4	4	4	4	4	4	4	4	4	4	3	4
230	461	20	2	1	2	2	2	2	2	3	3	5	5	5	5	5	5	5	4	4	4	4	5	5	3	4	4	5	5	5	5	5	5	5	5	5	5	5	5	5	5	5	5	5	5	5	3	4	4
218	462	20	2	4	4	4	4	4	2	4	4	4	4	4	4	5	4	4	3	4	4	4	4	4	4	4	4	4	4	4	4	4	4	4	4	4	4	4	4	4	4	4	4	4	4	4	4	4	4
206	463	20	2	4	4	4	4	3	2	3	3	5	4	4	4	5	5	5	3	4	4	4	4	4	4	4	4	4	4	4	4	4	4	4	4	4	4	4	4	4	4	4	4	4	4	4	3	3	3
257	464	18	2	5	5	5	5	3	4	4	2	4	4	4	4	5	5	4	5	5	5	5	5	5	5	5	5	5	3	3	4	4	5	5	5	5	5	5	5	5	5	5	5	5	5	5	5	5	5
165	465	19	2	2	2	2	2	1	1	2	1	5	5	5	5	4	4	4	3	3	3	3	3	3	3	3	3	3	3	3	3	3	3	3	3	3	3	3	3	3	3	3	3	3	3	3	3	3	3
249	466	19	2	4	4	4	4	4	4	4	2	5	5	5	5	5	5	5	5	5	5	5	5	5	5	5	5	5	5	5	5	5	5	5	5	5	5	5	2	3	5	3	5	5	2	5	5	5	5
208	467	19	2	3	3	3	3	2	2	3	3	5	5	4	4	4	4	4	4	4	3	4	4	4	4	4	4	4	4	4	4	4	4	4	4	4	4	4	4	4	4	4	4	4	4	4	4	4	4
179	468	20	2	5	5	5	5	3	4	4	4	3	3	3	4	4	4	4	2	3	3	3	3	3	3	3	3	3	3	3	3	3	3	3	3	3	3	3	3	3	3	3	3	3	3	3	3	3	3
186	469	18	2	5	5	5	5	5	5	5	3	4	3	4	4	4	3	3	3	3	3	3	3	3	3	3	3	3	3	3	3	3	3	3	3	3	4	3	3	3	3	3	3	3	3	3	3	4	3
231	470	20	2	5	5	5	5	3	2	5	1	5	5	5	5	4	5	3	4	5	5	5	5	5	5	3	5	3	5	5	5	5	5	5	5	1	3	5	2	1	5	1	5	5	5	5	5	3	5
180	471	20	1	3	5	4	3	2	4	3	4	5	4	4	4	4	3	3	2	4	4	3	4	3	3	2	2	2	3	3	3	3	4	4	4	3	4	2	3	3	3	3	3	4	3	3	2	4	4
254	472	20	1	3	3	3	3	3	3	3	2	5	5	5	5	5	5	3	3	5	5	5	5	5	5	5	5	5	5	5	5	5	5	5	5	5	5	5	5	5	5	5	5	5	5	5	5	5	5
191	473	19	2	4	4	4	4	3	3	3	2	5	4	5	4	5	5	3	2	3	3	5	4	4	3	2	2	4	4	4	4	2	4	4	4	3	3	4	3	4	3	4	5	5	4	5	4	2	3
210	474	18	1	3	3	3	4	2	2	4	4	5	5	5	5	4	5	4	3	4	5	5	4	5	5	5	5	5	5	5	5	4	4	4	5	3	3	3	3	3	3	3	4	4	3	4	3	2	3
172	475	20	2	3	3	3	3	2	2	3	2	5	3	4	4	4	4	3	3	3	3	3	4	3	3	3	4	3	3	3	3	4	4	3	4	3	3	3	3	3	3	3	3	4	3	3	3	3	3
174	476	21	1	2	2	2	2	2	2	2	5	2	4	4	4	5	5	1	1	5	5	5	5	5	5	3	3	3	3	3	3	3	3	3	3	3	3	3	3	3	3	3	3	3	3	3	3	3	3
182	477	19	2	3	2	3	3	4	1	5	1	3	4	5	5	5	5	4	2	2	2	2	5	2	4	2	4	4	5	4	2	5	3	3	5	2	5	3	2	1	4	2	3	4	4	2	4	4	5
187	478	19	2	5	5	5	5	5	4	3	4	5	3	5	5	4	3	3	3	3	3	3	3	3	3	3	3	3	3	3	3	3	3	3	3	3	3	3	3	3	3	3	3	3	4	2	4	3	3
203	479	20	2	3	3	2	3	2	1	4	4	5	5	5	5	5	5	2	2	5	5	4	4	3	3	3	4	3	3	3	4	2	5	5	5	3	4	5	3	5	3	5	3	5	4	4	4	3	3
176	480	19	2	2	4	3	3	3	2	3	3	4	4	4	4	5	4	4	3	4	4	3	2	2	3	2	4	3	4	4	4	4	3	3	3	3	3	3	3	3	3	3	3	3	3	3	3	3	3
213	481	21	2	3	4	3	3	2	2	3	1	5	5	5	5	5	3	3	3	5	5	3	4	5	5	3	2	2	3	3	3	5	5	5	5	5	4	5	3	4	4	4	4	4	4	4	4	4	4
172	482	19	2	3	3	3	4	2	3	2	2	5	5	5	5	4	2	4	1	3	3	3	3	3	3	3	3	3	3	3	3	3	3	3	3	3	3	3	3	3	3	3	3	3	3	3	3	3	3
177	483	19	2	4	4	3	3	3	4	3	3	4	3	4	4	4	3	3	3	3	3	3	3	3	3	4	3	3	3	3	3	4	3	3	3	3	3	3	3	3	3	3	3	3	3	3	3	3	3
181	484	19	2	4	4	4	4	3	3	4	4	3	3	3	3	3	4	4	3	3	3	3	3	3	4	2	2	2	4	4	4	4	3	3	3	3	3	3	3	3	4	4	3	4	3	4	3	4	3
211	485	19	2	4	5	5	4	4	3	4	3	4	4	4	4	3	3	4	2	3	4	3	4	4	4	4	3	5	4	5	4	3	4	4	4	4	4	4	2	4	3	3	4	4	4	4	4	4	3
202	486	20	2	3	3	3	3	2	2	3	2	5	5	5	3	4	4	3	2	3	4	4	5	4	4	4	5	3	4	4	3	4	5	5	5	4	4	4	2	3	4	3	4	4	4	4	4	4	4
196	487	19	2	2	3	2	3	2	3	3	2	3	4	4	4	4	4	3	1	4	4	4	4	4	4	4	4	4	4	4	4	4	4	3	4	3	4	4	4	3	4	3	4	4	4	4	4	3	4
209	488	20	2	4	3	3	2	3	2	3	3	4	4	4	4	4	4	2	4	4	4	4	4	4	4	4	4	4	4	4	4	4	4	4	4	4	4	4	4	4	4	4	4	4	4	4	4	4	4
212	489	20	2	4	4	4	4	2	2	3	2	5	3	5	5	5	5	5	3	3	3	3	5	5	3	3	4	4	4	4	4	5	5	5	5	5	5	4	3	3	5	5	4	4	4	5	3	3	3
238	490	19	2	3	4	4	2	2	3	1	1	5	4	4	4	5	5	3	3	5	5	5	5	5	5	5	5	5	5	5	5	5	5	5	5	5	5	5	1	4	5	4	5	5	5	5	5	5	5
208	491	20	2	3	3	3	3	2	2	3	2	5	5	5	5	4	4	3	3	5	5	4	5	4	3	3	4	4	4	4	4	4	3	3	5	4	4	4	3	4	4	4	4	4	4	4	4	3	4
180	492	19	2	5	5	5	5	5	3	5	5	5	3	3	3	3	3	3	3	3	3	3	3	3	3	3	3	3	3	3	3	3	3	3	3	3	3	3	3	2	3	3	3	3	3	3	3	3	3
179	493	20	2	4	3	3	2	1	2	2	1	5	3	5	4	3	4	3	1	4	5	4	5	5	3	3	3	3	3	3	3	3	4	3	3	3	3	3	3	3	3	3	4	3	3	3	3	3	3
193	494	20	2	3	2	3	4	3	2	3	3	5	5	5	4	5	4	5	2	4	4	3	4	4	3	3	4	4	4	3	3	3	4	5	3	3	3	4	3	4	4	3	4	4	3	3	3	3	4
235	495	19	2	5	5	5	5	2	2	4	1	5	5	5	5	5	5	1	5	5	5	5	5	5	5	5	5	5	5	5	5	5	3	3	5	4	4	4	3	2	5	2	4	5	5	5	5	5	5
176	496	20	2	4	3	3	3	2	3	3	2	4	4	4	4	5	3	3	4	3	3	2	3	3	4	2	3	4	4	4	4	4	3	3	3	3	3	3	3	3	3	3	4	3	3	3	3	3	3
239	497	19	2	4	4	4	4	2	2	2	2	5	5	5	5	5	5	5	3	5	5	5	5	4	4	5	5	5	5	5	4	5	5	5	5	5	5	5	3	4	4	5	5	5	5	4	4	4	3
202	498	19	2	3	4	4	4	3	3	3	2	4	5	5	5	4	4	3	3	3	4	4	4	4	4	4	4	4	4	4	4	4	4	4	4	4	4	4	4	4	4	4	4	4	4	4	4	3	3
216	499	18	2	4	4	4	4	4	3	4	2	5	5	5	5	5	5	5	1	5	4	2	5	5	3	3	3	5	5	5	5	2	5	5	5	3	4	5	3	5	4	2	4	5	3	3	3	5	4
212	500	19	2	3	3	4	4	3	4	4	4	4	4	4	5	4	4	4	4	4	4	4	4	4	4	4	4	4	4	4	4	4	4	4	4	4	4	4	4	4	4	4	3	4	3	4	3	4	3
254	501	19	2	5	5	5	5	4	3	4	2	5	5	5	5	5	5	5	4	5	5	4	5	5	5	5	5	5	5	5	5	5	5	5	5	5	4	5	3	3	5	4	5	5	5	5	5	3	5
220	502	20	2	5	4	5	4	4	4	4	4	4	4	4	4	4	3	3	4	4	4	4	4	4	4	4	4	4	4	4	4	4	4	4	4	4	4	4	4	4	4	4	4	4	4	4	4	4	4
182	503	19	2	4	3	4	4	3	3	2	2	2	2	4	4	4	4	3	2	4	3	3	4	4	4	4	3	3	4	3	4	4	3	4	4	4	4	4	3	2	4	3	3	4	3	4	3	4	4
189	504	18	2	5	5	4	5	3	3	3	4	3	3	3	3	4	2	5	3	4	4	3	3	3	3	4	4	4	4	4	4	5	5	4	4	3	3	3	3	3	3	3	3	3	3	3	3	3	3
214	505	20	2	4	3	4	3	3	2	2	2	5	5	5	5	5	5	5	1	5	4	4	5	4	4	4	4	4	4	4	4	4	4	4	4	4	4	4	4	4	4	4	4	4	4	4	4	4	4
208	506	20	2	4	3	4	4	2	2	3	2	5	5	5	5	4	4	3	4	5	5	5	4	4	5	3	5	4	4	4	4	4	5	5	5	2	4	4	3	3	4	3	3	4	3	4	4	4	4
191	507	20	2	4	3	3	3	2	1	4	2	5	5	5	5	4	4	4	3	5	4	2	4	4	4	3	4	4	1	3	4	5	5	3	2	4	4	4	1	5	5	2	4	4	2	4	4	4	4
249	508	20	2	5	5	5	3	3	2	2	2	5	5	5	5	5	5	5	5	5	5	5	5	5	5	5	5	5	5	5	5	5	5	5	5	5	5	5	1	1	5	5	5	5	4	4	4	4	4
236	509	20	2	2	2	2	3	3	3	2	2	4	4	4	4	5	5	4	2	5	5	5	5	5	5	5	5	5	5	5	5	5	5	5	5	5	5	5	5	4	5	5	5	5	5	5	5	5	5
196	510	19	2	5	5	5	5	3	4	4	5	4	3	5	5	5	3	4	4	3	4	4	2	3	4	3	4	4	4	4	4	5	3	2	3	2	3	2	2	2	2	3	2	4	3	3	3	3	4
170	511	20	2	2	3	3	3	3	2	3	3	4	4	4	4	4	3	4	2	3	2	3	2	3	4	3	3	3	3	4	3	4	3	3	4	3	3	3	3	3	3	3	3	3	3	3	3	3	3
195	512	20	2	3	3	2	2	1	1	2	1	5	5	5	5	3	4	3	2	4	4	4	4	4	4	3	4	4	5	5	5	2	3	3	4	4	4	5	3	3	4	4	4	4	4	4	4	3	4
182	513	20	2	3	3	3	3	3	3	3	3	3	5	5	5	4	4	4	4	3	3	3	3	3	3	3	3	3	3	3	4	4	4	4	3	4	4	4	4	4	3	3	3	3	3	3	3	3	3
186	514	20	2	3	3	3	3	3	2	2	2	4	4	4	4	4	4	4	4	4	4	4	4	4	4	4	4	4	4	4	4	4	4	4	4	3	3	3	3	3	3	3	3	3	3	3	3	3	3
209	515	20	1	4	4	4	4	3	3	3	3	4	4	4	4	4	4	4	4	4	4	4	4	4	4	4	4	3	4	3	3	4	3	3	4	4	4	4	4	4	4	4	4	4	4	4	4	4	4
190	516	20	2	4	3	3	3	4	2	4	2	5	5	5	5	3	3	4	5	4	4	4	3	4	4	4	4	4	4	4	4	3	4	4	4	3	3	3	3	4	3	3	3	3	3	4	3	3	4
164	517	18	2	2	3	3	3	2	3	3	3	3	3	3	3	4	3	3	3	3	3	3	3	3	3	3	3	3	3	3	3	3	3	3	3	3	3	3	3	3	3	3	3	3	3	3	3	3	3
223	518	19	2	5	5	5	5	5	4	3	3	5	5	5	5	5	5	5	3	5	5	5	5	5	3	3	3	3	4	4	5	4	4	4	5	4	4	4	2	4	4	3	4	4	4	4	4	3	4
169	519	18	2	5	4	4	5	4	2	2	3	4	3	4	4	5	4	3	2	4	4	2	4	3	3	2	2	2	3	4	2	4	4	3	5	2	2	3	3	2	4	1	2	2	2	3	4	4	2
177	520	19	2	5	3	4	4	1	1	2	3	2	4	5	5	5	4	5	2	3	4	3	3	3	3	3	2	3	2	3	4	3	5	4	5	2	2	3	1	1	5	1	3	3	3	3	3	3	3
259	521	20	2	5	5	5	5	5	5	5	5	5	3	5	5	5	5	1	5	5	5	5	5	5	5	5	5	5	3	5	5	5	5	5	5	1	5	5	1	5	5	5	5	5	5	5	5	5	5
165	522	19	2	3	3	3	3	3	3	3	3	3	3	3	3	3	3	3	3	3	3	3	3	3	3	3	3	3	3	3	3	3	3	3	3	3	3	3	3	3	3	3	3	3	3	3	3	3	3
175	523	19	2	3	3	3	3	3	3	3	3	3	3	3	3	3	3	3	3	3	3	3	3	3	3	3	3	3	3	5	3	5	5	5	5	3	3	3	3	3	3	3	3	3	3	3	3	3	3
275	524	19	1	5	5	5	5	5	5	5	5	5	5	5	5	5	5	5	5	5	5	5	5	5	5	5	5	5	5	5	5	5	5	5	5	5	5	5	5	5	5	5	5	5	5	5	5	5	5
205	525	19	2	3	4	4	3	3	2	3	2	5	5	5	5	5	5	5	3	4	4	4	4	4	3	3	3	3	4	3	3	2	4	4	5	3	4	4	3	2	4	1	4	4	4	4	4	4	3
239	526	19	2	5	5	5	5	3	1	3	1	5	5	5	5	5	5	3	5	5	5	5	5	5	5	5	5	5	5	5	5	5	5	5	5	3	5	5	1	1	5	5	3	5	5	5	5	3	5
213	527	19	2	4	4	4	4	3	3	3	3	4	3	3	3	4	4	4	4	4	4	4	4	4	4	4	4	4	4	4	4	4	4	4	4	4	4	4	4	4	4	4	4	4	4	4	4	4	4
230	528	20	2	5	5	3	4	2	3	5	5	5	4	5	5	5	5	5	1	5	5	5	5	5	5	3	3	3	3	5	5	1	4	4	5	5	5	3	2	5	5	5	5	5	5	5	5	5	5
193	529	20	1	1	2	3	3	3	3	3	4	2	4	2	5	4	3	3	4	3	2	4	5	5	3	5	3	4	4	2	4	5	4	4	4	3	3	5	4	3	3	4	4	3	4	3	4	2	4
244	530	19	2	3	2	2	1	1	1	1	1	5	5	5	5	5	5	3	5	5	5	5	5	5	5	5	5	5	5	5	5	5	5	5	5	5	5	5	5	5	5	5	5	5	5	5	5	5	5
223	531	19	2	3	1	1	1	5	1	5	5	2	3	5	5	5	5	5	5	5	5	5	5	5	5	5	5	5	5	5	5	1	5	5	5	5	5	1	1	3	2	5	5	5	5	5	1	5	5
256	532	19	2	3	3	3	3	3	2	2	2	5	5	5	5	5	5	5	5	5	5	5	5	5	5	5	5	5	5	5	5	5	5	5	5	5	5	5	5	5	5	5	5	5	5	5	5	5	5
259	533	21	1	5	5	5	3	4	4	4	4	4	4	4	5	5	2	4	5	5	5	5	5	3	4	5	5	5	5	5	5	5	5	5	5	5	5	5	5	5	5	5	5	5	5	5	5	5	5
165	534	19	2	3	3	3	3	3	3	3	3	3	3	3	3	3	3	3	3	3	3	3	3	3	3	3	3	3	3	3	3	3	3	3	3	3	3	3	3	3	3	3	3	3	3	3	3	3	3
205	535	21	2	4	4	4	4	4	4	4	4	4	3	4	4	4	4	4	4	4	4	3	3	4	4	4	4	4	4	4	4	4	3	3	4	4	4	3	4	4	4	4	4	4	4	4	4	4	4
165	536	21	1	3	3	3	3	3	3	3	3	3	3	3	3	3	3	3	3	3	3	3	3	3	3	3	3	3	3	3	3	3	3	3	3	3	3	3	3	3	3	3	3	3	3	3	3	3	3
206	537	19	2	5	4	3	3	1	3	3	3	4	4	4	4	4	4	4	4	4	4	4	3	4	4	4	4	4	4	4	4	4	3	3	3	4	4	4	4	4	4	4	4	4	4	4	4	4	4
184	538	20	2	3	4	3	2	3	3	4	3	3	3	3	3	2	3	3	4	3	3	2	2	3	3	3	4	4	2	4	4	4	3	3	4	3	3	4	5	2	3	4	5	4	3	4	4	3	4
194	539	19	2	4	4	4	5	3	3	4	1	5	5	5	5	3	3	3	3	3	4	3	4	3	4	3	3	3	5	3	3	5	4	3	4	3	3	3	3	2	5	2	3	3	3	4	5	3	4
165	540	20	2	3	3	3	3	3	3	3	3	3	3	3	3	3	3	3	3	3	3	3	3	3	3	3	3	3	3	3	3	3	3	3	3	3	3	3	3	3	3	3	3	3	3	3	3	3	3
246	541	20	2	5	5	5	5	5	5	5	5	5	4	4	5	5	5	5	3	3	3	3	5	3	5	5	5	3	5	5	5	5	5	5	5	5	5	5	5	3	3	3	3	3	2	5	5	5	5
193	542	19	2	3	4	4	4	3	3	3	2	4	4	4	4	4	4	4	4	4	4	4	4	4	4	4	4	4	3	3	4	3	4	3	3	3	3	3	3	3	3	3	3	3	3	3	3	3	4
206	543	19	2	3	3	3	3	3	3	2	2	5	5	5	5	5	5	3	4	5	3	5	5	5	3	3	5	3	4	4	3	4	4	3	4	4	4	5	1	3	4	4	3	4	3	4	3	4	3
223	544	20	2	4	4	4	4	3	3	4	3	5	5	5	5	5	5	4	4	4	4	4	4	4	4	4	4	4	4	4	4	4	4	4	4	4	4	4	4	4	4	4	4	4	4	4	4	4	4
177	545	20	2	4	3	2	2	3	3	2	2	5	3	4	5	5	5	5	5	3	3	3	4	3	5	2	2	2	4	2	2	2	3	3	5	3	3	3	3	5	3	3	3	3	3	3	3	3	3
225	546	19	2	4	4	3	3	2	3	3	3	5	3	5	5	5	4	5	5	5	5	5	4	5	5	5	5	5	5	5	5	4	5	5	5	4	5	5	3	4	4	4	3	3	3	3	4	4	4
175	547	19	2	4	4	4	4	2	3	4	3	4	4	4	4	5	4	3	2	3	3	3	3	3	3	3	3	3	3	3	3	3	3	4	4	4	2	2	2	2	4	3	3	3	3	3	3	3	3
180	548	19	2	3	2	2	2	2	2	2	2	5	5	5	5	3	3	3	2	3	4	4	4	3	4	4	4	3	2	3	3	4	4	4	5	2	2	5	5	3	4	2	3	3	3	3	4	2	4
209	549	19	2	2	2	1	2	2	3	2	3	2	3	2	2	4	4	4	5	4	4	4	5	4	4	3	5	4	5	5	3	4	4	5	5	4	3	4	4	5	4	4	5	4	4	3	4	5	4
183	550	20	2	4	4	4	4	3	3	4	3	3	4	4	4	4	3	3	3	3	3	3	3	4	4	3	3	3	3	3	4	3	3	4	5	3	3	3	3	3	3	4	3	3	3	3	3	3	3
225	551	20	2	2	2	2	1	1	1	1	1	5	5	5	5	5	5	5	5	5	5	5	5	5	5	5	5	5	5	5	5	5	5	5	5	5	5	4	4	4	4	4	4	4	4	4	4	4	4
224	552	19	2	3	2	2	3	2	1	2	2	5	4	5	5	5	1	5	1	5	5	5	5	5	3	2	4	4	2	3	2	5	5	5	5	5	5	5	5	3	5	5	5	5	5	5	5	5	5
251	553	19	2	1	3	2	2	2	2	2	2	5	5	5	5	5	5	5	5	5	5	5	5	5	5	5	5	5	5	5	5	5	5	5	5	5	5	5	5	5	5	5	5	5	5	5	5	5	5
165	554	19	2	3	3	3	3	3	3	3	3	3	3	3	3	3	3	3	3	3	3	3	3	3	3	3	3	3	3	3	3	3	3	3	3	3	3	3	3	3	3	3	3	3	3	3	3	3	3
221	555	19	2	5	4	4	3	2	1	2	3	5	5	5	5	5	5	4	2	5	5	3	4	4	4	4	4	5	5	5	4	5	4	4	5	3	4	4	2	4	4	4	5	5	4	4	4	4	4
211	556	19	1	4	4	4	3	2	2	3	3	5	5	5	5	4	4	4	3	4	4	4	4	4	4	3	3	3	3	3	3	4	5	5	5	4	4	5	4	4	4	4	4	4	4	4	4	4	4
165	557	21	2	3	3	3	3	3	3	3	3	3	3	3	3	3	3	3	3	3	3	3	3	3	3	3	3	3	3	3	3	3	3	3	3	3	3	3	3	3	3	3	3	3	3	3	3	3	3
205	558	19	2	4	4	4	4	2	2	2	3	3	4	4	4	4	4	4	4	4	4	3	4	3	4	3	4	4	4	4	4	4	4	4	5	5	5	5	5	4	4	3	3	3	4	4	3	3	4
211	559	19	2	3	3	3	4	2	3	3	4	5	5	5	5	4	3	3	3	4	4	3	4	3	3	3	4	4	4	4	4	3	5	5	5	3	5	5	2	3	5	3	3	5	4	5	5	3	3
179	560	19	2	3	3	3	3	3	3	4	3	4	4	4	4	4	4	3	2	4	4	4	3	4	4	4	4	4	3	3	3	3	3	3	3	3	3	3	3	3	3	3	3	3	3	3	3	3	3
239	561	20	2	1	1	1	1	1	1	1	1	5	5	5	5	5	5	5	5	5	5	5	5	5	5	5	5	5	5	5	5	5	5	5	5	5	5	5	1	5	5	5	5	5	5	5	5	5	5
165	562	19	2	3	3	3	3	2	2	2	1	3	3	4	4	2	3	2	3	3	3	4	3	3	3	3	4	4	4	4	3	2	3	3	3	3	3	4	3	3	3	3	3	3	3	3	3	3	3
197	563	20	2	4	4	4	4	3	2	2	2	5	5	5	5	5	4	3	3	4	3	3	3	4	4	2	4	3	5	3	3	3	4	3	4	3	3	4	2	4	4	4	4	5	5	5	3	5	4
205	564	19	2	2	2	2	2	1	2	3	2	5	4	5	5	5	5	4	2	5	5	4	4	4	5	2	5	2	4	4	4	4	4	3	5	3	4	4	3	4	4	4	5	4	4	4	4	3	4
172	565	19	2	3	3	3	3	3	3	3	3	3	3	3	3	3	3	3	3	3	3	3	3	4	4	3	4	3	3	3	3	3	3	3	3	3	3	3	3	3	3	3	4	3	4	3	3	3	3
216	566	19	1	3	1	1	1	3	3	3	3	3	3	4	5	5	5	5	5	5	5	5	5	5	5	5	5	5	5	5	5	4	5	5	4	4	4	4	4	4	5	5	3	5	3	4	4	1	3
229	567	19	2	5	5	4	4	3	3	3	1	5	4	5	5	5	5	5	5	5	5	5	5	5	5	4	4	4	4	4	4	4	4	4	4	4	4	4	4	4	4	4	4	4	4	4	4	4	4
252	568	19	2	4	4	4	4	3	3	3	3	3	3	3	3	5	5	5	5	5	5	5	5	5	5	5	5	5	5	5	5	5	5	5	5	5	5	5	5	5	5	5	5	4	5	5	5	5	5
190	569	21	1	3	4	2	2	3	4	4	3	5	5	4	5	3	3	3	3	3	3	3	3	3	3	4	3	4	4	3	4	3	4	3	4	3	4	3	4	3	4	3	4	3	4	3	4	3	4
218	570	20	2	3	3	2	1	1	2	2	2	5	5	5	5	5	5	5	4	5	5	5	5	5	5	4	5	5	5	5	5	5	5	5	5	4	4	5	3	3	3	4	4	3	4	4	4	4	3
172	571	20	2	3	3	3	3	2	2	2	1	5	3	4	3	4	4	3	3	3	3	3	3	3	3	3	3	3	3	3	4	4	3	3	4	3	3	3	3	3	3	3	3	3	3	3	3	3	4
249	572	20	2	4	4	5	5	4	4	4	3	5	5	5	5	5	4	3	4	5	5	5	4	4	4	3	4	4	5	5	5	5	5	4	5	5	5	3	4	5	3	5	5	5	5	4	5	5	4
172	573	20	2	3	3	3	3	3	3	3	3	3	3	3	3	3	3	3	3	3	3	3	3	3	3	3	3	3	3	3	3	3	3	3	3	3	3	3	3	3	5	3	3	3	5	5	5	2	3
254	574	20	2	5	5	5	5	3	3	5	3	5	3	5	5	5	5	5	2	5	5	5	5	3	5	5	5	5	5	5	5	5	3	5	5	5	5	5	5	5	5	5	5	5	5	5	5	5	5
233	575	19	1	3	3	3	3	2	2	2	3	4	5	5	5	5	5	5	3	5	5	4	5	5	5	5	4	5	5	4	4	5	4	4	5	5	5	4	4	3	4	4	5	5	5	5	5	3	5
221	576	21	2	4	4	4	3	2	3	4	4	5	5	5	5	4	4	5	1	3	3	5	4	5	3	3	5	5	5	5	5	3	4	5	5	4	4	2	3	5	5	5	5	5	5	5	5	3	4
221	577	20	1	3	3	3	3	2	3	3	4	5	5	5	5	5	3	5	3	5	5	5	3	5	5	5	5	5	5	5	5	3	5	5	5	3	3	5	3	1	4	1	5	3	5	5	5	4	5
210	578	19	2	5	4	4	4	3	2	3	4	5	4	5	5	5	5	3	3	4	4	4	4	4	4	4	4	5	4	4	4	3	4	4	4	5	4	4	3	1	4	4	4	4	4	5	4	3	4
183	579	19	2	3	3	3	3	2	1	2	1	5	4	5	5	5	5	3	3	5	5	3	4	4	4	4	3	4	4	4	4	4	4	3	4	3	4	2	2	4	4	4	3	4	3	5	5	2	4
165	580	18	2	3	3	3	3	3	3	3	3	3	3	3	3	3	3	3	3	3	3	3	3	3	3	3	3	3	3	3	3	3	3	3	3	3	3	3	3	3	3	3	3	3	3	3	3	3	3
165	581	21	2	3	3	3	3	3	3	3	3	3	3	3	3	3	3	3	3	3	3	3	3	3	3	3	3	3	3	3	3	3	3	3	3	3	3	3	3	3	3	3	3	3	3	3	3	3	3
160	582	19	2	3	3	3	3	2	2	2	1	3	3	3	3	3	3	3	3	3	3	3	3	3	3	3	3	3	3	3	3	3	3	3	3	3	3	3	3	3	3	3	3	3	3	3	3	3	3
163	583	19	2	3	3	3	3	3	2	3	2	3	3	3	3	3	3	3	3	3	3	3	3	3	3	3	3	3	3	3	3	3	3	3	3	3	3	3	3	3	3	3	3	3	3	3	3	3	3
193	584	19	2	3	4	5	5	3	3	3	3	3	3	3	3	5	5	4	3	5	5	5	4	5	5	5	3	3	3	3	5	5	3	3	4	3	3	3	3	3	3	3	3	3	3	3	3	3	3
275	585	18	1	5	5	5	5	5	5	5	5	5	5	5	5	5	5	5	5	5	5	5	5	5	5	5	5	5	5	5	5	5	5	5	5	5	5	5	5	5	5	5	5	5	5	5	5	5	5
165	586	18	2	3	3	3	3	3	3	3	3	3	3	3	3	3	3	3	3	3	3	3	3	3	3	3	3	3	3	3	3	3	3	3	3	3	3	3	3	3	3	3	3	3	3	3	3	3	3
165	587	20	2	3	3	3	3	2	2	3	2	3	4	4	4	3	3	3	3	3	3	3	3	3	3	3	3	3	3	3	3	3	3	3	3	3	3	3	3	3	3	3	3	3	3	3	3	3	3
165	588	19	2	3	3	3	3	3	3	3	3	3	3	3	3	3	3	3	3	3	3	3	3	3	3	3	3	3	3	3	3	3	3	3	3	3	3	3	3	3	3	3	3	3	3	3	3	3	3
190	589	20	1	3	2	3	3	2	2	3	2	3	4	4	4	4	4	3	3	4	4	4	4	4	4	3	3	3	3	3	3	3	5	4	4	4	4	4	4	3	4	3	4	4	4	4	4	4	4
177	590	20	2	4	4	4	4	3	3	3	3	3	3	3	3	5	5	3	3	3	3	3	3	3	3	3	3	3	3	3	3	4	4	4	3	3	3	3	3	3	3	3	3	3	3	3	3	3	3
149	591	19	2	2	2	2	2	2	2	2	2	2	2	2	2	2	2	2	2	3	3	3	3	3	3	3	3	3	3	3	3	3	3	3	3	3	3	3	3	3	3	3	3	3	3	3	3	3	3
180	592	19	2	4	5	4	4	2	2	4	5	2	3	4	3	5	3	3	1	4	3	2	4	5	3	1	3	3	3	2	4	2	4	3	3	3	3	2	2	4	4	4	4	3	4	3	4	3	4
166	593	21	2	4	3	3	3	3	3	3	3	3	3	3	3	3	3	3	3	3	3	3	3	3	3	3	3	3	3	3	3	3	3	3	3	3	3	3	3	3	3	3	3	3	3	3	3	3	3
199	594	19	2	3	4	4	3	3	2	3	2	5	4	4	4	5	5	4	5	4	4	4	4	3	4	4	4	4	4	4	4	4	4	4	4	3	3	3	3	3	4	4	4	4	3	3	3	3	3
165	595	19	2	3	3	3	3	3	3	3	3	3	3	3	3	3	3	3	3	3	3	3	3	3	3	3	3	3	3	3	3	3	3	3	3	3	3	3	3	3	3	3	3	3	3	3	3	3	3
201	596	19	1	4	4	4	4	2	1	3	3	4	3	4	4	4	4	2	5	4	4	2	4	4	3	4	3	4	4	4	4	5	4	4	4	3	4	4	4	4	4	3	4	4	4	4	4	3	3
165	597	18	1	3	3	3	3	3	3	3	3	3	3	3	3	3	3	3	3	3	3	3	3	3	3	3	3	3	3	3	3	3	3	3	3	3	3	3	3	3	3	3	3	3	3	3	3	3	3
233	598	20	2	4	4	4	4	2	2	3	2	5	5	5	5	5	5	5	1	5	5	3	3	4	3	5	4	5	5	5	5	5	5	5	5	5	5	5	2	5	3	5	5	5	5	5	5	5	5
157	599	21	1	3	3	1	1	2	1	1	1	5	1	5	5	5	4	1	3	3	3	3	3	3	3	3	3	3	3	3	3	3	3	3	3	3	3	3	3	3	3	3	2	3	3	3	3	3	3
175	600	20	1	3	3	3	3	3	3	3	3	3	3	3	3	3	3	3	3	3	3	3	3	3	3	3	3	3	3	3	3	3	3	3	3	3	3	3	3	3	3	3	3	3	3	3	4	3	3
169	601	18	2	3	3	3	3	2	4	3	3	4	3	4	4	3	3	2	3	3	3	3	4	3	3	3	3	3	3	3	3	3	4	4	5	4	3	3	2	2	3	3	3	3	3	3	3	3	3
220	602	20	2	2	5	5	5	2	3	4	5	5	3	5	5	5	5	2	1	2	2	2	5	5	5	5	5	5	5	5	5	5	2	2	2	3	2	3	2	5	2	5	5	5	5	5	5	5	5
196	603	18	2	4	4	4	4	3	4	4	2	2	4	4	4	3	3	3	3	3	3	3	4	3	3	3	3	4	4	4	4	4	4	4	4	4	4	4	3	3	4	4	3	3	3	4	4	4	3
190	604	19	2	5	3	4	3	3	3	3	4	3	2	4	4	4	3	4	3	4	4	4	4	4	4	4	5	5	4	4	3	3	3	3	3	5	3	2	4	3	3	3	3	3	3	3	3	3	2
172	605	19	2	3	3	3	3	3	2	3	3	3	3	3	3	4	4	3	3	4	4	4	4	4	4	3	3	3	3	3	3	3	3	3	3	3	3	3	3	3	3	3	3	3	3	3	3	3	3
217	606	19	2	4	4	3	3	2	3	4	2	5	4	5	5	5	4	2	2	4	4	4	5	4	4	4	4	5	5	5	5	5	4	4	5	5	5	5	4	3	4	3	3	4	3	3	4	4	4
160	607	19	2	2	2	1	2	3	2	2	1	3	3	4	3	4	4	2	2	3	3	2	4	4	3	3	3	2	3	3	3	2	3	3	4	3	4	3	2	4	4	3	3	2	4	4	4	2	3
204	608	18	2	3	2	3	3	3	3	3	1	4	4	4	5	5	5	3	3	4	4	4	5	4	4	3	4	4	4	4	4	5	4	4	4	4	4	4	2	2	4	3	4	4	4	4	4	4	2
181	609	18	2	4	3	3	3	3	1	3	3	3	3	3	3	5	5	4	4	4	4	3	3	5	3	3	3	4	4	4	3	5	3	3	3	3	3	3	3	3	3	3	3	3	3	3	3	3	3
196	610	19	2	3	3	1	2	1	1	3	1	5	5	4	4	5	5	3	1	5	5	3	5	5	4	4	4	4	4	4	5	2	5	4	5	4	4	4	3	4	4	5	3	4	3	4	5	2	4
224	611	19	2	3	4	3	3	3	2	4	4	5	4	4	4	5	4	3	4	5	4	5	4	5	5	4	4	5	5	3	4	5	4	4	5	4	5	4	4	4	5	4	5	5	5	5	4	3	4
211	612	21	2	4	4	3	3	3	3	2	2	5	4	5	5	5	5	5	3	5	4	3	4	4	4	3	4	3	2	2	3	5	4	4	4	5	5	5	3	2	4	3	5	5	5	4	4	3	5
180	613	19	2	3	3	3	3	4	3	3	2	4	2	4	4	4	4	4	4	4	4	4	4	4	4	3	2	4	4	4	3	4	4	4	4	3	2	4	1	2	3	3	4	4	4	4	4	4	3
201	614	19	2	3	3	3	3	3	1	4	1	5	5	5	5	5	5	3	1	5	5	2	4	4	4	4	4	3	3	3	3	3	5	5	5	5	5	5	1	1	5	1	1	5	2	4	5	4	4
221	615	19	2	5	5	5	5	3	3	3	2	5	2	5	4	5	5	3	2	5	5	4	5	5	5	3	3	3	3	5	5	5	5	5	5	5	5	5	3	3	4	3	3	4	4	3	3	3	3
166	616	20	2	4	3	3	3	2	3	3	2	5	3	3	3	3	3	3	3	3	3	3	3	3	3	3	3	3	3	3	3	3	3	3	3	3	3	3	3	3	3	3	3	3	3	3	3	3	3
175	617	19	2	3	3	5	3	3	4	3	4	5	5	4	4	5	2	4	2	4	2	4	4	4	4	4	2	2	5	3	4	4	2	3	2	3	2	2	2	2	2	2	3	2	4	2	2	2	2
236	618	20	2	5	5	5	5	2	2	4	1	5	5	5	5	5	5	3	3	5	5	5	5	5	5	3	5	5	5	5	5	5	5	5	5	3	5	5	1	3	5	3	3	5	3	5	5	2	5
176	619	19	2	3	2	2	2	2	2	2	2	4	3	4	3	4	4	3	3	4	4	4	3	4	3	3	3	3	3	3	4	4	4	4	4	4	3	4	3	3	4	3	3	3	4	4	4	3	3
189	620	20	2	4	3	3	3	3	3	2	2	5	5	5	5	4	5	3	3	5	5	5	4	4	4	4	4	3	3	3	3	3	4	4	4	3	3	3	3	3	3	3	3	3	3	3	3	3	3
160	621	20	2	3	3	3	4	2	2	3	2	2	2	3	4	4	4	4	2	3	3	3	3	3	3	2	2	2	5	4	4	4	3	3	3	4	2	3	2	4	2	4	2	3	2	2	2	3	4
188	622	20	2	4	3	4	4	5	5	5	5	5	4	5	5	4	4	4	3	2	2	3	3	2	3	3	3	3	3	3	3	3	4	4	3	4	3	3	3	3	3	3	3	3	3	3	3	3	3
206	623	20	2	4	4	3	2	4	2	4	3	5	3	4	5	5	5	5	1	5	5	5	4	4	4	1	1	4	5	4	5	5	4	4	4	5	5	3	5	4	5	3	5	4	5	5	2	1	5
167	624	19	2	3	3	3	3	3	3	3	3	3	3	4	3	3	3	3	3	3	3	3	3	3	3	4	3	3	3	3	3	3	3	3	3	3	3	3	3	3	3	3	3	3	3	3	3	3	3
275	625	18	1	5	5	5	5	5	5	5	5	5	5	5	5	5	5	5	5	5	5	5	5	5	5	5	5	5	5	5	5	5	5	5	5	5	5	5	5	5	5	5	5	5	5	5	5	5	5
139	626	19	2	3	3	2	2	2	2	3	2	3	3	2	3	2	3	3	2	3	2	3	2	2	3	2	3	2	3	3	3	2	2	3	2	3	2	3	2	2	2	3	2	3	3	2	3	2	3
232	627	20	2	4	4	4	4	3	4	4	4	4	4	5	4	4	4	4	4	4	4	5	5	4	4	4	3	5	4	5	5	5	5	4	5	5	5	4	4	4	4	4	4	4	4	5	4	4	3
260	628	20	2	4	4	4	4	3	4	3	3	3	5	5	5	5	5	5	3	5	5	5	5	5	5	5	5	5	5	5	5	5	5	5	5	5	5	5	5	5	5	5	5	5	5	5	5	5	5
145	629	20	1	1	1	1	1	1	1	1	1	1	5	1	1	3	3	3	3	3	3	3	3	3	3	3	3	3	3	3	3	3	3	3	3	3	3	3	3	3	3	3	3	3	3	3	3	3	3
165	630	19	1	3	3	3	3	3	3	3	3	3	3	3	3	3	3	3	3	3	3	3	3	3	3	3	3	3	3	3	3	3	3	3	3	3	3	3	3	3	3	3	3	3	3	3	3	3	3
205	631	19	1	3	3	3	3	3	4	5	4	4	5	5	5	3	5	3	3	5	3	4	3	4	3	4	5	4	4	4	4	2	4	4	4	3	4	3	3	4	4	4	4	3	3	3	4	4	3
200	632	21	2	4	4	4	4	2	3	3	3	4	2	4	4	4	4	4	3	4	4	4	4	4	4	4	4	4	3	4	4	1	4	4	4	3	4	4	4	3	4	3	4	4	4	4	4	4	4
206	633	21	2	3	3	2	3	4	3	4	3	4	4	3	4	4	4	3	3	4	4	4	4	4	4	4	4	4	4	4	4	4	4	4	4	3	4	4	4	4	4	4	4	4	4	4	4	4	4
275	634	20	1	5	5	5	5	5	5	5	5	5	5	5	5	5	5	5	5	5	5	5	5	5	5	5	5	5	5	5	5	5	5	5	5	5	5	5	5	5	5	5	5	5	5	5	5	5	5
217	635	20	1	2	4	4	4	4	4	4	4	4	4	4	4	4	4	4	4	4	4	4	4	4	4	4	4	4	4	4	4	4	4	4	4	4	4	4	4	4	4	4	4	4	4	4	4	4	4
164	636	21	2	3	3	3	2	4	2	4	2	3	4	2	2	4	2	4	2	2	3	2	3	2	2	3	4	2	4	2	4	2	3	2	4	2	4	4	2	3	2	4	2	4	4	4	4	3	3
211	637	21	1	3	3	3	3	3	3	3	3	3	3	3	3	5	5	5	5	3	3	3	3	3	3	3	3	3	3	3	3	4	3	3	5	5	5	5	5	5	5	5	3	3	4	5	4	3	5
165	638	21	2	3	3	3	3	3	3	3	3	3	3	3	3	3	3	3	3	3	3	3	3	3	3	3	3	3	3	3	3	3	3	3	3	3	3	3	3	3	3	3	3	3	3	3	3	3	3
165	639	22	2	3	3	3	3	3	3	3	3	3	3	3	3	3	3	3	3	3	3	3	3	3	3	3	3	3	3	3	3	3	3	3	3	3	3	3	3	3	3	3	3	3	3	3	3	3	3
176	640	21	1	3	3	3	3	3	3	3	3	3	3	3	3	3	3	3	3	3	3	4	3	3	3	3	3	3	3	3	3	3	2	3	4	3	3	4	3	3	4	3	3	4	3	3	2	3	5
184	641	21	2	3	3	3	3	3	3	3	3	4	4	4	4	4	4	4	4	3	3	3	3	3	3	3	3	3	3	3	3	3	4	4	4	4	4	4	4	4	4	4	3	3	3	3	3	3	3
156	642	21	1	3	3	3	2	2	2	2	2	4	4	4	4	4	4	4	2	2	2	2	2	2	2	2	2	2	2	3	3	3	3	3	3	3	3	3	3	3	3	3	3	3	3	3	3	3	3
180	643	21	1	4	3	3	3	4	3	2	2	5	5	5	5	5	5	5	2	4	3	3	3	3	3	2	3	2	2	2	4	2	3	3	3	3	3	3	3	3	3	4	4	4	4	4	4	4	3
181	644	20	1	4	3	3	2	2	3	2	2	3	3	3	3	4	4	4	2	3	3	4	4	4	2	4	4	3	2	2	3	2	4	4	4	4	4	4	3	3	3	4	4	4	4	4	4	2	4
204	645	19	1	2	2	2	2	2	2	2	2	5	5	5	5	2	4	3	2	5	5	5	2	4	4	4	4	4	4	4	4	4	4	4	4	4	4	4	4	4	4	4	4	4	4	4	4	4	4
191	646	19	2	2	2	2	4	3	1	3	2	5	5	5	5	5	4	5	1	5	4	3	4	3	3	5	4	5	3	3	3	1	4	5	5	3	3	4	2	4	3	2	4	5	5	4	4	3	5
202	647	20	1	1	1	1	1	1	1	1	5	5	5	5	5	5	1	5	1	1	5	5	5	5	5	5	1	1	5	5	5	5	5	5	5	5	1	1	5	4	5	5	5	5	5	5	5	1	5
143	648	21	2	3	3	3	3	3	3	3	3	3	3	3	3	3	3	3	3	3	3	3	3	3	3	3	3	3	3	3	3	3	3	3	3	3	2	2	2	2	2	2	2	2	2	2	2	2	2
208	649	20	2	3	3	2	2	1	1	2	1	5	5	5	5	5	5	3	3	5	4	4	4	4	4	4	5	4	4	5	4	3	4	5	5	4	4	4	2	2	5	3	4	5	4	5	4	3	5
237	650	19	2	5	5	5	5	3	3	5	2	2	4	5	5	5	5	5	5	5	5	5	2	4	5	4	5	5	5	5	5	5	5	5	5	3	3	5	3	4	5	4	5	3	5	5	5	2	5
208	651	20	2	3	4	4	3	5	4	4	4	4	3	5	5	5	5	5	5	5	5	5	5	4	4	3	4	4	3	3	4	2	3	3	3	3	4	5	3	3	3	3	4	4	4	4	4	4	3
196	652	20	2	3	4	3	3	3	3	3	3	4	4	4	4	4	4	3	4	4	4	4	4	4	4	4	4	4	4	4	4	4	3	3	4	4	4	3	3	3	4	3	3	3	4	4	4	4	4
185	653	20	2	3	3	3	3	3	2	3	2	4	4	4	4	4	4	4	3	3	4	4	3	3	3	2	4	3	4	4	4	4	4	3	3	3	3	4	2	3	4	3	4	3	3	3	3	2	3
181	654	20	2	3	3	4	3	2	2	3	2	4	4	5	5	5	4	4	2	4	4	3	4	4	4	4	4	3	4	4	4	3	3	3	3	3	3	3	2	3	3	4	3	2	2	4	3	3	3
205	655	19	1	5	5	5	3	3	3	3	3	5	5	5	5	3	3	3	3	5	4	4	3	3	3	3	5	5	5	3	5	3	4	3	5	4	4	4	3	3	3	3	3	3	3	4	4	3	4
204	656	20	2	2	2	1	1	1	1	1	1	5	5	5	5	4	4	3	4	4	5	4	4	4	4	3	5	5	5	5	5	5	3	4	4	4	4	4	2	3	3	3	3	3	3	5	5	4	5
166	657	20	1	4	3	3	3	3	3	3	3	3	3	3	3	3	3	3	3	3	3	3	3	3	3	3	3	3	3	3	3	3	3	3	3	3	3	3	3	3	3	3	3	3	3	3	3	3	3
193	658	20	2	3	3	4	3	1	1	2	2	5	4	5	5	5	5	3	3	5	5	3	5	5	4	4	4	3	4	3	3	5	4	3	3	4	4	3	3	4	4	3	3	3	4	4	3	3	3
165	659	19	2	3	3	3	3	3	3	3	3	3	3	3	3	3	3	3	3	3	3	3	3	3	3	3	3	3	3	3	3	3	3	3	3	3	3	3	3	3	3	3	3	3	3	3	3	3	3
179	660	21	1	3	4	3	3	3	3	4	3	4	4	4	4	3	3	1	1	3	3	3	3	3	3	3	3	4	4	3	4	4	3	3	4	4	4	4	3	3	4	4	3	3	3	3	3	2	3
211	661	21	1	5	5	4	4	4	3	1	1	5	4	4	3	3	5	5	4	3	4	3	3	5	4	4	3	3	4	3	4	3	5	4	3	2	4	3	4	3	4	4	3	3	4	4	4	4	5
172	662	21	1	5	5	5	5	3	1	3	3	3	3	3	3	3	3	3	3	3	3	3	3	3	3	3	3	3	3	3	3	3	3	3	3	3	3	3	3	3	4	3	3	3	3	3	3	3	3
197	663	21	2	4	4	4	4	3	3	3	4	3	4	4	4	5	3	1	2	4	4	4	4	4	4	4	4	4	4	3	3	4	4	4	4	4	4	4	4	3	3	3	3	4	4	3	4	3	3
215	664	20	2	4	4	5	3	2	5	2	1	5	5	5	5	5	5	3	5	5	5	5	5	5	5	3	3	5	5	5	5	5	3	3	5	3	3	3	1	3	5	3	4	5	5	5	5	5	5
184	665	18	2	3	4	2	1	2	1	2	2	5	4	5	5	4	4	3	2	5	5	3	4	4	4	3	4	4	4	4	3	5	4	4	4	3	3	4	2	1	5	1	2	3	2	4	4	1	5
208	666	20	2	5	4	5	5	3	3	3	3	3	2	5	5	5	5	3	2	5	5	5	3	5	3	5	1	1	2	5	3	5	2	3	5	5	4	4	5	3	3	5	5	5	5	5	3	1	5
174	667	19	1	3	3	4	2	3	3	3	3	3	3	3	3	4	4	4	4	4	4	4	2	4	3	3	2	3	3	4	2	4	3	2	4	3	4	3	3	3	3	2	3	4	2	4	2	3	3
227	668	19	1	1	1	1	1	1	1	1	1	1	1	1	1	5	5	5	5	5	5	5	5	5	5	5	5	5	5	5	5	5	5	5	5	5	5	5	5	5	5	5	5	5	5	5	5	5	5
216	669	20	1	3	3	4	4	4	4	3	4	4	4	4	4	4	4	4	4	3	4	4	4	4	4	4	4	4	4	4	4	4	4	4	4	4	4	4	4	4	4	4	4	4	4	4	4	4	4
194	670	19	2	3	4	3	3	3	2	2	2	4	4	4	4	4	4	2	2	4	4	4	4	4	4	4	2	4	4	4	4	4	4	4	4	4	4	4	4	4	4	3	4	4	4	4	4	4	3
179	671	20	1	3	1	1	1	5	5	5	5	4	5	5	5	5	5	5	1	5	5	5	1	5	5	1	1	1	5	5	5	5	3	3	3	3	3	4	1	1	1	1	5	1	1	1	5	3	5
165	672	19	2	3	3	3	3	3	3	3	3	3	3	3	3	3	3	3	3	3	3	3	3	3	3	3	3	3	3	3	3	3	3	3	3	3	3	3	3	3	3	3	3	3	3	3	3	3	3
163	673	19	2	3	3	3	3	3	3	2	2	2	4	3	3	3	3	3	3	3	3	3	3	3	3	3	3	3	3	3	3	3	3	3	3	3	3	3	3	4	3	3	3	3	3	3	3	3	3
165	674	20	2	3	3	3	3	3	3	3	3	3	3	3	3	3	3	3	3	3	3	3	3	3	3	3	3	3	3	3	3	3	3	3	3	3	3	3	3	3	3	3	3	3	3	3	3	3	3
165	675	20	2	3	3	3	3	3	3	3	3	3	3	3	3	3	3	3	3	3	3	3	3	3	3	3	3	3	3	3	3	3	3	3	3	3	3	3	3	3	3	3	3	3	3	3	3	3	3
165	676	20	2	3	3	3	3	3	3	3	3	3	3	3	3	3	3	3	3	3	3	3	3	3	3	3	3	3	3	3	3	3	3	3	3	3	3	3	3	3	3	3	3	3	3	3	3	3	3
173	677	19	2	5	5	5	5	5	4	4	4	4	3	3	3	3	3	2	4	3	3	3	3	3	2	2	2	2	2	2	2	2	3	3	3	2	2	2	2	3	3	3	3	3	3	3	3	3	3
160	678	20	2	3	2	2	2	2	2	2	2	2	2	2	2	5	4	3	4	3	3	3	3	3	3	3	3	3	3	3	3	3	3	3	3	3	3	3	3	3	3	3	4	4	3	3	2	3	4
232	679	19	2	3	3	3	3	3	3	3	3	3	3	3	3	3	3	5	5	5	5	5	5	5	5	5	5	5	5	2	5	5	5	5	5	5	5	5	5	5	5	5	3	3	3	2	2	5	5
175	680	20	2	4	4	4	4	4	3	4	3	3	3	3	3	3	3	3	3	3	3	3	3	4	3	2	3	4	2	3	3	4	3	3	2	3	4	3	3	3	3	4	2	4	3	4	3	3	3
165	681	19	2	3	3	3	3	3	3	3	3	3	3	3	3	3	3	3	3	3	3	3	3	3	3	3	3	3	3	3	3	3	3	3	3	3	3	3	3	3	3	3	3	3	3	3	3	3	3
203	682	19	1	2	3	2	2	2	1	3	3	4	4	4	4	4	4	4	1	4	4	4	4	4	4	4	4	4	4	4	4	4	4	4	4	4	4	4	4	4	4	4	4	4	4	4	4	4	4
220	683	21	1	4	4	4	4	4	4	4	4	4	4	4	4	4	4	4	4	4	4	4	4	4	4	4	4	4	4	4	4	4	4	4	4	4	4	4	4	4	4	4	4	4	4	4	4	4	4
165	684	19	2	3	3	3	3	3	3	3	3	3	3	3	3	3	3	3	3	3	3	3	3	3	3	3	3	3	3	3	3	3	3	3	3	3	3	3	3	3	3	3	3	3	3	3	3	3	3
181	685	19	2	4	5	4	4	3	3	3	2	3	3	3	5	5	4	3	3	3	3	3	3	3	3	4	3	3	4	3	4	3	3	3	3	3	3	3	2	3	3	3	3	3	3	4	3	4	3
178	686	19	2	4	4	4	4	4	3	3	3	3	4	4	4	5	5	4	3	3	3	3	3	3	3	2	3	3	4	3	3	3	3	3	3	3	3	3	3	3	3	3	3	3	3	3	3	3	3
165	687	20	2	3	3	3	3	3	3	3	3	3	3	3	3	3	3	3	3	3	3	3	3	3	3	3	3	3	3	3	3	3	3	3	3	3	3	3	3	3	3	3	3	3	3	3	3	3	3
190	688	20	2	3	3	3	3	3	3	3	3	3	3	3	3	3	3	3	3	3	4	3	4	3	4	3	4	3	4	3	4	3	4	3	4	4	3	4	4	3	4	3	3	4	4	4	4	3	4
168	689	20	1	3	3	3	3	2	2	3	2	3	3	3	3	3	4	5	3	3	3	3	3	3	3	3	3	3	3	3	3	3	3	3	3	3	3	3	3	3	3	3	4	3	3	3	3	3	3
165	690	20	2	3	3	3	3	3	3	3	3	3	3	3	3	3	3	3	3	3	3	3	3	3	3	3	3	3	3	3	3	3	3	3	3	3	3	3	3	3	3	3	3	3	3	3	3	3	3
221	691	20	2	4	4	4	4	4	4	4	4	4	4	4	4	4	4	4	4	4	4	4	4	4	4	4	4	4	4	4	5	4	4	4	4	4	4	4	4	4	4	4	4	4	4	4	4	4	4
148	692	20	2	3	3	3	3	2	2	2	2	3	3	3	3	3	2	3	2	2	2	2	2	2	3	2	2	2	2	2	2	3	3	3	3	3	3	3	3	3	3	3	3	3	3	3	3	3	3
165	693	19	2	3	3	3	3	3	3	3	3	3	3	3	3	3	3	3	3	3	3	3	3	3	3	3	3	3	3	3	3	3	3	3	3	3	3	3	3	3	3	3	3	3	3	3	3	3	3
165	694	20	2	3	3	3	3	3	3	3	3	3	3	3	3	3	3	3	3	3	3	3	3	3	3	3	3	3	3	3	3	3	3	3	3	3	3	3	3	3	3	3	3	3	3	3	3	3	3
275	695	20	2	5	5	5	5	5	5	5	5	5	5	5	5	5	5	5	5	5	5	5	5	5	5	5	5	5	5	5	5	5	5	5	5	5	5	5	5	5	5	5	5	5	5	5	5	5	5
165	696	20	2	3	3	3	3	3	3	3	3	3	3	3	3	3	3	3	3	3	3	3	3	3	3	3	3	3	3	3	3	3	3	3	3	3	3	3	3	3	3	3	3	3	3	3	3	3	3
165	697	19	2	3	3	3	3	3	3	3	3	3	3	3	3	3	3	3	3	3	3	3	3	3	3	3	3	3	3	3	3	3	3	3	3	3	3	3	3	3	3	3	3	3	3	3	3	3	3
190	698	20	2	3	3	3	3	3	3	3	3	4	4	4	4	4	4	4	4	4	4	3	3	3	3	4	4	4	4	4	4	4	3	3	3	4	4	4	3	3	4	4	3	3	4	4	4	3	3
220	699	19	1	4	4	4	4	4	4	4	4	4	4	4	4	4	4	4	4	4	4	4	4	4	4	4	4	4	4	4	4	4	4	4	4	4	4	4	4	4	4	4	4	4	4	4	4	4	4
275	700	20	2	5	5	5	5	5	5	5	5	5	5	5	5	5	5	5	5	5	5	5	5	5	5	5	5	5	5	5	5	5	5	5	5	5	5	5	5	5	5	5	5	5	5	5	5	5	5
242	701	20	1	3	4	4	3	3	2	3	3	4	5	5	5	4	4	3	4	5	5	5	5	5	5	5	5	5	4	5	4	4	4	5	5	4	5	4	4	5	5	4	5	5	4	5	4	4	5
157	702	19	2	2	2	2	2	2	2	2	2	3	3	3	3	3	3	3	3	3	3	3	3	3	3	3	3	3	3	3	3	3	3	3	3	3	3	3	3	3	3	3	3	3	3	3	3	3	3
239	703	20	1	3	3	3	3	3	3	3	4	4	5	5	5	5	5	5	5	4	4	4	5	5	4	5	4	5	4	4	5	5	4	5	5	4	5	4	5	4	4	5	4	5	4	4	5	5	5
227	704	20	2	1	1	1	1	1	1	1	1	1	1	1	1	5	5	5	5	5	5	5	5	5	5	5	5	5	5	5	5	5	5	5	5	5	5	5	5	5	5	5	5	5	5	5	5	5	5
259	705	20	1	5	5	5	5	2	2	2	1	5	5	5	5	5	5	2	5	5	5	5	5	5	5	5	5	5	5	5	5	5	5	5	5	5	5	5	5	5	5	5	5	5	5	5	5	5	5
165	706	20	1	3	3	3	3	3	3	3	3	3	3	3	3	3	3	3	3	3	3	3	3	3	3	3	3	3	3	3	3	3	3	3	3	3	3	3	3	3	3	3	3	3	3	3	3	3	3
167	707	20	2	3	3	3	3	3	3	3	3	3	3	3	3	3	3	3	3	3	3	3	3	3	3	3	3	3	3	4	3	3	3	3	3	3	3	3	3	3	3	3	3	3	3	3	3	3	4
275	708	19	1	5	5	5	5	5	5	5	5	5	5	5	5	5	5	5	5	5	5	5	5	5	5	5	5	5	5	5	5	5	5	5	5	5	5	5	5	5	5	5	5	5	5	5	5	5	5
237	709	19	2	5	5	4	4	4	2	2	2	4	5	4	4	5	5	4	4	4	4	4	4	4	4	4	4	4	4	3	5	4	5	4	5	5	5	5	5	5	5	5	5	5	5	5	5	4	5
166	710	21	1	3	3	3	3	3	3	3	3	3	3	3	3	3	3	3	3	3	3	3	3	3	3	3	3	3	3	3	3	3	3	3	3	3	3	3	3	3	3	3	3	3	3	3	3	3	3
179	711	19	1	3	3	3	3	5	3	4	4	3	5	2	3	3	3	3	3	3	3	3	3	3	3	3	3	3	3	3	3	3	3	3	3	3	3	3	3	3	3	3	3	5	5	5	3	3	4
165	712	20	1	3	3	3	3	3	3	3	3	3	3	3	3	3	3	3	3	3	3	3	3	3	3	3	3	3	3	3	3	3	3	3	3	3	3	3	3	3	3	3	3	3	3	3	3	3	3
165	713	20	2	3	3	3	3	3	3	3	3	3	3	3	3	3	3	3	3	3	3	3	3	3	3	3	3	3	3	3	3	3	3	3	3	3	3	3	3	3	3	3	3	3	3	3	3	3	3
167	714	20	2	4	4	4	4	4	2	2	2	3	3	3	3	3	3	3	3	3	3	3	3	3	3	3	3	3	3	3	3	3	3	3	3	3	3	3	3	3	3	3	3	3	3	3	3	3	3
165	715	19	2	3	3	3	3	3	3	3	3	3	3	3	3	3	3	3	3	3	3	3	3	3	3	3	3	3	3	3	3	3	3	3	3	3	3	3	3	3	3	3	3	3	3	3	3	3	3
275	716	20	1	5	5	5	5	5	5	5	5	5	5	5	5	5	5	5	5	5	5	5	5	5	5	5	5	5	5	5	5	5	5	5	5	5	5	5	5	5	5	5	5	5	5	5	5	5	5
209	717	20	1	3	3	3	3	3	3	3	3	3	3	3	3	5	4	4	4	4	4	4	4	4	4	4	4	4	4	4	4	4	4	4	4	4	4	4	4	4	4	4	4	4	4	4	4	4	4
200	718	20	2	3	3	3	3	3	3	3	3	4	4	4	4	3	3	3	3	3	4	4	4	4	4	4	4	4	4	4	3	4	3	3	4	4	4	4	4	4	4	3	4	4	4	4	4	4	4
197	719	20	2	4	4	4	4	3	3	2	3	5	5	5	4	4	3	3	2	4	4	4	4	5	5	5	3	4	2	4	5	2	4	5	4	4	4	4	3	3	3	2	3	3	4	4	4	5	2
170	720	21	2	4	5	4	4	3	3	3	3	3	3	3	3	3	3	3	3	3	3	3	3	3	3	3	3	3	3	3	3	3	3	3	3	3	3	3	3	3	3	3	3	3	3	3	3	3	3
163	721	19	2	3	3	3	3	3	3	3	3	3	3	3	3	3	3	3	2	2	2	2	2	2	2	2	2	3	3	3	3	4	4	4	4	4	4	3	3	3	3	3	3	3	3	3	4	4	4
220	722	19	2	4	4	4	4	4	4	4	4	4	4	4	4	4	4	4	4	4	4	4	4	4	4	4	4	4	4	4	4	4	4	4	4	4	4	4	4	4	4	4	4	4	4	4	4	4	4
183	723	19	2	3	3	4	4	3	3	3	3	3	3	3	3	3	3	3	3	3	3	3	3	3	3	3	3	3	3	3	3	3	3	3	3	3	3	3	3	3	4	4	3	3	4	4	4	4	4
275	724	20	1	5	5	5	5	5	5	5	5	5	5	5	5	5	5	5	5	5	5	5	5	5	5	5	5	5	5	5	5	5	5	5	5	5	5	5	5	5	5	5	5	5	5	5	5	5	5
220	725	19	2	4	4	4	4	4	4	4	4	4	4	4	4	4	4	4	4	4	4	4	4	4	4	4	4	4	4	4	4	4	4	4	4	4	4	4	4	4	4	4	4	4	4	4	4	4	4
156	726	20	1	1	2	2	3	1	2	3	4	1	2	3	3	3	3	3	3	3	3	2	4	1	4	2	3	2	4	2	5	2	5	1	5	4	1	4	2	5	2	5	4	4	2	4	2	4	2
165	727	20	2	3	3	3	3	3	3	3	3	3	3	3	3	3	3	3	3	3	3	3	3	3	3	3	3	3	3	3	3	3	3	3	3	3	3	3	3	3	3	3	3	3	3	3	3	3	3
166	728	19	2	3	3	3	3	3	3	3	3	3	3	3	3	3	3	3	3	3	3	3	2	3	3	3	3	3	3	3	3	3	3	3	3	3	3	3	3	3	4	3	3	3	3	3	3	3	3
165	729	21	2	3	3	3	3	3	3	3	3	3	3	3	3	3	3	3	3	3	3	3	3	3	3	3	3	3	3	3	3	3	3	3	3	3	3	3	3	3	3	3	3	3	3	3	3	3	3
165	730	21	2	3	3	3	3	3	3	3	3	3	3	3	3	3	3	3	3	3	3	3	3	3	3	3	3	3	3	3	3	3	3	3	3	3	3	3	3	3	3	3	3	3	3	3	3	3	3
241	731	21	2	4	4	3	4	2	1	1	1	4	4	5	5	5	5	5	3	5	5	5	5	5	5	5	5	5	4	5	5	5	5	5	5	5	5	5	3	4	5	5	5	5	5	5	5	5	5
165	732	20	2	3	3	3	3	3	3	3	3	3	3	3	3	3	3	3	3	3	3	3	3	3	3	3	3	3	3	3	3	3	3	3	3	3	3	3	3	3	3	3	3	3	3	3	3	3	3
194	733	21	2	4	4	3	4	2	2	3	2	4	4	4	4	4	4	4	4	4	4	4	4	4	4	4	4	4	4	3	3	3	3	3	3	3	3	3	2	3	4	2	4	4	4	4	4	4	4
200	734	21	2	4	4	5	4	3	3	4	4	5	5	5	5	4	2	3	1	4	4	3	4	4	3	3	3	4	4	3	3	3	3	4	4	3	4	4	3	3	5	4	4	4	3	4	4	3	4
227	735	21	1	5	5	5	5	5	5	5	5	5	5	3	4	3	3	3	2	4	4	4	2	4	3	5	3	5	5	3	2	2	3	4	5	3	5	2	5	4	4	5	5	5	5	5	3	2	5
188	736	21	2	4	3	3	3	4	3	3	4	4	4	5	4	4	3	3	3	3	3	4	3	4	3	4	4	4	4	3	4	3	3	3	4	3	4	3	3	3	3	3	3	3	4	3	4	3	3
238	737	18	1	2	2	1	1	1	1	1	2	4	4	5	5	5	5	5	5	5	5	5	5	5	5	5	5	5	5	5	5	4	5	4	4	5	5	4	4	4	5	5	5	5	5	5	5	5	5
176	738	20	2	4	4	4	4	3	3	3	3	3	4	3	4	3	4	3	3	4	3	4	3	3	3	3	3	4	3	3	4	3	3	3	3	3	3	3	3	3	3	3	3	3	3	3	3	3	3
165	739	19	2	3	3	3	3	3	3	3	3	3	3	3	3	3	3	3	3	3	3	3	3	3	3	3	3	3	3	3	3	3	3	3	3	3	3	3	3	3	3	3	3	3	3	3	3	3	3
165	740	19	2	3	3	3	3	3	3	3	3	3	3	3	3	3	3	3	3	3	3	3	3	3	3	3	3	3	3	3	3	3	3	3	3	3	3	3	3	3	3	3	3	3	3	3	3	3	3
166	741	20	1	3	3	3	3	3	3	3	3	3	3	3	3	3	3	3	3	3	3	3	3	3	3	4	3	3	3	3	3	3	3	3	3	3	3	3	3	3	3	3	3	3	3	3	3	3	3
211	742	20	1	3	3	3	3	3	3	5	5	5	3	5	3	3	5	3	5	3	5	3	5	3	5	3	3	3	5	5	5	3	3	3	3	3	5	3	3	5	3	5	3	3	5	5	3	5	5
209	743	20	2	3	3	2	3	3	3	4	4	5	4	5	5	4	4	3	4	4	3	4	3	4	3	5	2	3	3	4	4	3	3	4	3	4	3	3	4	4	4	5	5	5	4	4	4	4	3
196	744	19	2	1	1	1	1	3	3	3	1	3	4	5	5	3	3	5	3	3	3	3	3	3	5	3	3	3	3	3	3	3	3	3	3	5	5	3	3	5	5	5	5	5	5	5	5	3	5
224	745	20	2	4	3	3	3	3	3	4	4	4	4	4	4	4	4	3	4	4	4	3	4	4	4	4	4	3	4	4	4	4	4	5	4	5	4	5	4	5	4	5	4	5	4	5	4	5	4
189	746	19	2	4	3	4	3	2	2	3	2	3	3	4	4	4	3	2	4	4	4	4	3	4	4	4	4	3	4	4	3	3	4	4	3	4	3	4	4	3	4	3	4	3	4	3	4	4	4
182	747	19	2	4	4	4	4	4	4	4	4	4	4	4	4	4	4	4	4	4	4	2	4	3	3	3	3	3	3	3	3	3	3	3	3	3	3	3	3	3	3	3	3	3	3	3	3	3	3
185	748	19	2	4	4	4	4	3	3	4	3	4	3	4	4	4	4	3	4	3	4	4	4	4	4	3	4	3	4	4	4	4	3	3	3	3	3	3	3	2	4	3	3	3	3	3	3	3	3
192	749	19	2	4	4	4	4	4	3	3	5	4	4	4	4	5	5	2	4	4	2	2	3	4	4	3	4	4	4	4	4	4	2	2	4	3	3	2	2	3	4	4	3	3	3	4	3	3	4
203	750	20	2	3	3	3	3	3	3	3	4	4	4	4	4	3	4	3	4	4	4	4	4	4	4	4	4	4	4	4	4	3	4	4	4	4	4	4	3	4	4	4	4	4	4	4	4	3	4
249	751	20	2	4	3	5	4	4	2	3	2	4	5	5	5	5	5	4	1	5	5	5	5	5	5	5	5	5	4	5	5	5	5	5	5	5	5	5	5	5	5	5	5	5	5	5	5	5	5
203	752	20	2	3	3	3	3	3	2	4	4	5	5	5	5	3	3	3	3	5	5	3	4	4	4	4	4	3	3	3	3	3	4	4	4	4	4	4	4	4	4	4	4	4	4	4	4	4	4
178	753	19	2	4	4	3	4	3	4	4	3	3	4	3	3	4	4	4	2	2	3	3	3	3	3	3	3	3	3	3	3	3	3	3	3	3	3	3	3	3	3	3	3	4	4	3	3	3	4
166	754	20	2	4	3	3	3	3	3	3	3	3	3	3	3	3	3	3	3	3	3	3	3	3	3	3	3	3	3	3	3	3	3	3	3	3	3	3	3	3	3	3	3	3	3	3	3	3	3
273	755	20	2	5	5	5	5	5	5	5	5	3	5	5	5	5	5	5	5	5	5	5	5	5	5	5	5	5	5	5	5	5	5	5	5	5	5	5	5	5	5	5	5	5	5	5	5	5	5
169	756	20	2	3	3	4	2	3	3	3	3	4	4	4	4	3	3	3	3	3	3	3	3	3	3	3	3	3	3	3	3	3	3	3	3	3	3	3	3	3	3	3	3	3	3	3	3	3	3
232	757	19	2	3	3	3	2	2	2	2	2	5	5	5	5	5	3	2	4	5	5	5	5	5	5	5	5	5	5	5	5	5	5	5	5	5	5	5	5	5	5	5	5	5	5	5	5	3	5
207	758	19	2	5	3	4	3	3	2	4	2	3	4	4	5	5	3	3	3	5	4	4	4	4	4	4	4	4	4	4	4	4	4	3	4	4	4	3	3	3	4	4	4	4	4	4	4	4	4
205	759	19	2	3	4	2	2	2	2	1	2	4	4	4	4	4	4	4	4	4	4	4	4	4	4	3	4	4	4	4	4	4	4	4	4	4	4	4	4	4	4	4	4	4	4	4	4	4	4
168	760	20	2	3	3	3	3	3	3	3	3	3	3	3	3	3	3	3	3	3	3	3	3	3	3	3	3	3	3	3	3	3	3	3	3	3	3	3	3	3	3	3	3	3	3	3	3	3	3
215	761	19	2	4	3	4	4	4	3	3	4	5	5	5	5	4	4	4	4	4	4	4	5	4	4	5	5	4	4	4	4	4	3	3	3	4	3	4	3	4	3	4	4	4	4	4	4	4	4
174	762	20	2	2	3	1	1	1	1	2	1	5	5	5	5	4	5	3	5	5	5	5	5	3	3	3	3	3	3	3	3	3	3	3	3	3	3	3	3	3	3	3	3	3	3	3	3	3	3
223	763	20	2	5	5	5	5	4	2	4	3	4	3	4	4	4	3	3	3	4	4	4	4	5	5	5	5	5	4	5	4	3	4	4	4	4	5	4	3	4	4	5	4	5	4	4	4	3	4
227	764	20	2	4	4	4	4	1	2	3	3	4	4	4	4	4	4	5	4	5	5	5	5	4	4	4	3	3	4	4	4	4	5	5	5	5	5	5	5	4	4	5	5	5	4	5	4	4	4
216	765	19	2	4	3	3	4	4	4	4	3	3	4	4	4	4	4	4	4	4	4	4	4	4	4	4	4	4	4	4	4	4	4	4	4	4	4	4	4	4	4	4	4	4	4	4	4	4	4
236	766	20	2	3	2	3	2	4	2	4	2	5	5	5	5	4	4	4	3	5	5	5	5	5	5	5	5	5	5	5	5	5	4	4	5	5	4	4	2	5	5	5	5	5	5	5	5	5	5
186	767	19	2	4	4	4	4	3	3	3	3	3	3	3	3	4	4	4	4	4	4	4	4	3	3	3	3	3	3	3	3	3	4	4	4	4	4	3	3	3	3	3	3	3	3	3	4	4	4
198	768	19	2	3	3	2	2	2	2	2	2	4	4	4	4	4	4	3	4	4	4	3	4	4	4	3	4	4	4	4	4	3	4	4	4	4	4	4	4	4	4	4	4	4	4	4	4	3	4
207	769	19	2	5	4	3	3	2	2	3	3	4	5	5	5	5	5	3	3	4	4	4	4	4	4	4	4	3	2	3	3	4	4	4	5	4	4	4	2	3	5	5	4	4	4	4	4	3	4
197	770	19	2	4	4	3	3	3	4	3	3	4	4	4	4	5	3	3	4	3	3	4	3	4	4	4	4	4	4	4	4	4	3	3	4	4	4	4	4	4	4	3	3	3	4	4	4	4	4
186	771	20	1	3	3	3	2	2	1	2	2	5	5	5	5	4	2	3	3	4	4	4	4	4	4	4	4	4	3	4	3	3	4	4	4	2	2	4	2	3	4	3	3	4	4	4	4	3	5
165	772	20	2	3	3	3	3	3	3	3	3	3	3	3	3	3	3	3	3	3	3	3	3	3	3	3	3	3	3	3	3	3	3	3	3	3	3	3	3	3	3	3	3	3	3	3	3	3	3
173	773	20	2	3	3	3	3	2	2	2	2	4	4	4	4	5	1	2	1	4	4	4	3	3	3	3	3	3	3	3	3	4	4	4	4	3	3	4	2	2	4	4	4	3	3	3	3	3	3
191	774	21	2	5	4	4	4	3	3	3	3	3	3	4	3	3	3	3	4	3	3	3	4	4	4	4	5	5	4	4	3	3	3	4	4	4	3	3	3	3	3	3	4	4	3	4	3	4	3
165	775	19	1	3	3	3	3	3	3	3	3	3	3	3	3	3	3	3	3	3	3	3	3	3	3	3	3	3	3	3	3	3	3	3	3	3	3	3	3	3	3	3	3	3	3	3	3	3	3
237	776	21	1	4	3	4	4	4	3	4	4	5	5	5	5	5	5	5	5	5	5	5	5	5	5	4	4	4	4	4	4	4	4	4	4	4	4	4	4	4	4	4	4	4	4	4	4	4	4
185	777	19	2	3	2	2	1	2	1	3	1	5	5	5	5	5	5	5	4	5	5	3	4	4	4	3	5	4	3	5	3	5	4	4	5	4	3	5	2	1	5	2	2	3	3	4	2	1	3
210	778	20	2	3	5	3	1	2	3	5	2	5	3	4	2	5	3	1	4	4	3	5	3	5	5	2	5	5	5	5	5	5	3	5	5	3	5	4	4	1	4	2	4	5	4	4	4	2	4
275	779	20	2	5	5	5	5	5	5	5	5	5	5	5	5	5	5	5	5	5	5	5	5	5	5	5	5	5	5	5	5	5	5	5	5	5	5	5	5	5	5	5	5	5	5	5	5	5	5
240	780	20	2	5	5	5	5	5	5	5	5	3	5	5	4	5	4	5	4	5	4	5	4	5	4	3	5	4	5	3	5	5	4	3	5	3	4	4	5	3	5	5	5	4	3	5	5	3	4
165	781	19	2	3	3	3	3	3	3	3	3	3	3	3	3	3	3	3	3	3	3	3	3	3	3	3	3	3	3	3	3	3	3	3	3	3	3	3	3	3	3	3	3	3	3	3	3	3	3
200	782	20	2	4	3	4	3	3	3	4	3	4	4	4	4	4	4	3	4	3	4	4	4	4	4	4	4	4	4	4	4	3	4	3	3	4	4	3	4	4	3	3	3	4	4	4	4	3	4
275	783	19	2	5	5	5	5	5	5	5	5	5	5	5	5	5	5	5	5	5	5	5	5	5	5	5	5	5	5	5	5	5	5	5	5	5	5	5	5	5	5	5	5	5	5	5	5	5	5
252	784	19	2	5	5	4	5	5	4	4	2	5	5	5	5	5	5	5	5	5	5	5	5	5	5	5	5	5	5	5	5	5	4	5	5	5	4	5	3	3	5	4	4	5	4	5	5	2	4
184	785	20	1	2	5	5	5	1	1	1	1	5	3	3	5	5	5	5	3	3	5	2	3	3	5	3	1	3	3	3	3	5	3	3	3	3	3	3	3	4	3	3	4	4	4	4	3	5	3
187	786	21	2	3	3	2	2	2	4	3	3	4	4	4	4	4	4	3	2	4	4	4	3	3	3	3	4	4	4	4	4	4	3	3	4	3	3	3	3	3	3	4	4	4	4	4	4	3	3
165	787	21	1	3	3	3	3	3	3	3	3	3	3	3	3	3	3	3	3	3	3	3	3	3	3	3	3	3	3	3	3	3	3	3	3	3	3	3	3	3	3	3	3	3	3	3	3	3	3
170	788	20	2	3	3	4	4	3	4	3	3	4	3	4	3	4	3	4	3	4	3	3	3	2	3	2	3	4	4	3	2	3	3	3	3	3	3	3	3	3	3	3	3	3	3	4	3	3	3
174	789	20	2	3	3	3	4	3	3	3	3	3	3	3	4	3	3	3	3	4	3	4	3	3	3	4	3	3	4	4	3	3	4	3	3	3	4	3	4	3	3	3	3	3	3	4	3	3	3
165	790	20	2	3	3	2	3	3	2	4	3	4	3	4	3	3	4	3	2	3	3	2	3	4	4	3	3	3	2	3	3	3	3	3	2	3	3	3	3	3	3	3	3	2	3	3	3	3	3
165	791	19	1	3	3	3	3	3	3	3	3	3	3	3	3	3	3	3	3	3	3	3	3	3	3	3	3	3	3	3	3	3	3	3	3	3	3	3	3	3	3	3	3	3	3	3	3	3	3
220	792	20	2	4	4	4	4	4	4	4	4	4	4	4	4	4	4	4	4	4	4	4	4	4	4	4	4	4	4	4	4	4	4	4	4	4	4	4	4	4	4	4	4	4	4	4	4	4	4
260	793	20	2	5	5	5	5	5	5	5	5	5	5	5	5	5	4	5	4	5	5	4	5	4	5	5	5	4	5	4	5	3	5	5	4	5	5	5	5	5	5	5	5	5	4	4	4	5	4
275	794	20	2	5	5	5	5	5	5	5	5	5	5	5	5	5	5	5	5	5	5	5	5	5	5	5	5	5	5	5	5	5	5	5	5	5	5	5	5	5	5	5	5	5	5	5	5	5	5
275	795	20	2	5	5	5	5	5	5	5	5	5	5	5	5	5	5	5	5	5	5	5	5	5	5	5	5	5	5	5	5	5	5	5	5	5	5	5	5	5	5	5	5	5	5	5	5	5	5
275	796	21	1	5	5	5	5	5	5	5	5	5	5	5	5	5	5	5	5	5	5	5	5	5	5	5	5	5	5	5	5	5	5	5	5	5	5	5	5	5	5	5	5	5	5	5	5	5	5
157	797	20	1	3	3	4	3	3	2	4	2	2	3	3	3	3	3	3	2	2	3	3	4	4	3	3	3	3	4	3	2	2	2	3	3	2	3	3	3	3	3	3	3	3	3	3	2	2	2
275	798	20	2	5	5	5	5	5	5	5	5	5	5	5	5	5	5	5	5	5	5	5	5	5	5	5	5	5	5	5	5	5	5	5	5	5	5	5	5	5	5	5	5	5	5	5	5	5	5
197	799	21	1	3	4	3	3	3	4	4	4	4	4	4	4	4	3	3	4	3	4	3	4	3	4	3	4	3	3	4	3	4	4	4	4	4	3	4	3	4	4	3	4	4	4	4	3	4	3
194	800	20	2	2	2	2	2	2	2	2	2	4	4	4	4	4	4	4	4	4	4	4	4	4	4	4	3	4	4	4	4	4	4	4	4	4	4	3	3	4	4	4	4	4	3	4	3	4	3
211	801	21	1	3	3	4	3	4	3	4	3	4	3	4	3	5	5	5	2	5	5	5	5	4	4	3	5	4	4	4	3	4	4	4	4	3	4	4	4	3	4	4	4	4	3	4	4	4	4
165	802	20	1	3	3	3	3	3	3	3	3	3	3	3	3	3	3	3	3	3	3	3	3	3	3	3	3	3	3	3	3	3	3	3	3	3	3	3	3	3	3	3	3	3	3	3	3	3	3
165	803	19	1	3	3	3	3	3	3	3	3	3	3	3	3	3	3	3	3	3	3	3	3	3	3	3	3	3	3	3	3	3	3	3	3	3	3	3	3	3	3	3	3	3	3	3	3	3	3
169	804	20	1	3	3	3	3	3	3	3	3	3	3	3	3	4	3	3	3	3	4	3	3	4	3	3	3	3	4	3	3	3	3	3	3	3	3	3	3	3	3	3	3	3	3	3	3	3	3
165	805	20	1	3	3	3	3	3	3	3	3	3	3	3	3	3	3	3	3	3	3	3	3	3	3	3	3	3	3	3	3	3	3	3	3	3	3	3	3	3	3	3	3	3	3	3	3	3	3
165	806	19	2	3	3	3	3	3	3	3	3	3	3	3	3	3	3	3	3	3	3	3	3	3	3	3	3	3	3	3	3	3	3	3	3	3	3	3	3	3	3	3	3	3	3	3	3	3	3
205	807	20	2	4	4	4	4	4	4	4	4	4	4	4	4	5	5	4	3	4	4	3	3	4	3	4	3	3	3	3	3	4	3	4	4	4	4	4	4	4	4	3	3	3	4	4	4	4	4
249	808	20	2	1	4	4	1	1	1	1	1	5	5	5	5	5	5	5	5	5	5	5	5	5	5	5	5	5	5	5	5	5	5	5	5	5	5	5	5	5	5	5	5	5	5	5	5	5	5
239	809	19	1	2	2	2	2	2	2	2	2	2	2	2	2	5	5	5	5	5	5	5	5	5	5	5	5	5	5	5	5	5	5	5	5	5	5	5	5	5	5	5	5	5	5	5	5	5	5
183	810	21	1	3	3	3	3	3	3	3	3	3	3	3	3	3	3	3	3	3	3	3	3	3	3	3	3	3	3	3	3	3	3	3	3	3	3	5	5	5	3	3	3	3	3	3	5	3	5
183	811	21	1	3	3	3	3	3	3	3	3	3	3	3	3	3	3	3	3	3	3	3	3	3	3	3	3	3	3	3	3	3	3	3	3	3	3	5	5	5	3	3	3	3	3	3	5	3	5
[truncated: 4 more columns]
