# Supplementary material for: Developing and validating a measure of L2-specific emotion regulation strategies
Source: PLoS One. 2026 Apr 8;21(4):e0345751. doi: 10.1371/journal.pone.0345751 (PMC13061189; doi:10.1371/journal.pone.0345751)
Supplement: S2 Dataset — (ZIP) [file pone.0345751.s002.zip › dataset/Firstwave695.csv]

Subject	Age	Gender	CA11	CA12	CA13	CA14	CB11	CB12	CB13	CB14	CE11	CE12	CE13	CE14	SS1	SS2	SS3	SS4	SM1	SM2	SM3	SM4	SM5	SM6	AR1	AR2	AR3	AR4	AR5	AR6	AR7	VR1	VR2	VR3	VR4	VR5	VR6	VR7	VR8	VR9	VR10	CR1	CR2	CR3	CR4	CR5	CR6	CR7	CR8
1	20	1	4	4	4	4	3	4	4	4	4	4	4	4	4	4	4	4	4	4	4	4	4	4	4	4	4	4	4	4	4	4	4	4	4	4	4	4	4	4	4	4	4	4	4	4	4	4	4
3	19	1	3	3	3	3	3	3	4	4	4	4	4	4	3	3	3	2	3	3	3	3	3	3	3	2	2	3	3	3	3	3	3	3	3	3	3	3	3	3	3	3	3	3	3	3	3	3	3
4	18	2	5	4	4	4	3	3	4	2	5	4	5	5	4	4	2	3	4	4	3	4	4	2	2	1	3	4	2	2	5	2	2	4	4	3	4	3	3	4	4	3	3	3	3	3	3	3	3
5	19	2	2	2	2	2	2	2	2	2	5	5	5	5	5	5	5	5	5	5	5	5	5	5	5	5	5	5	5	5	5	5	5	5	5	5	5	5	5	5	5	5	5	5	5	5	5	5	5
6	19	2	3	3	1	1	1	1	1	1	5	5	5	5	5	5	3	5	5	5	5	5	5	5	3	2	2	3	2	2	4	5	5	5	5	5	5	2	5	5	3	5	5	5	5	5	5	5	5
7	21	1	4	4	4	3	2	2	3	2	5	4	4	4	3	4	3	2	4	4	3	4	3	4	3	2	2	3	3	3	4	5	5	4	3	3	3	3	2	3	3	4	3	3	3	3	4	4	4
8	20	2	5	3	4	4	3	3	4	3	5	5	5	5	5	3	3	5	5	3	5	3	4	4	2	3	2	2	4	4	4	2	2	2	3	3	2	4	3	4	4	3	3	3	3	3	3	3	3
9	19	2	5	4	5	5	5	3	3	3	3	3	3	3	3	3	3	5	5	5	5	3	4	4	3	3	3	3	3	3	3	3	3	3	3	4	4	3	4	3	4	3	4	3	4	3	5	5	5
10	18	1	3	2	3	2	2	2	2	3	5	5	5	5	4	5	4	3	4	3	5	4	5	4	5	5	5	5	4	3	2	4	4	4	3	3	4	1	4	4	4	4	4	4	3	3	4	4	4
11	19	2	5	4	4	3	3	2	3	2	5	5	5	4	3	3	5	2	3	2	3	4	4	4	3	3	4	5	5	3	3	4	4	5	4	3	5	2	4	4	3	5	5	5	5	5	4	5	5
12	19	1	3	3	3	3	2	2	2	2	4	2	2	2	5	3	5	3	4	3	1	2	2	2	1	1	1	1	3	3	2	3	3	3	3	3	4	3	3	3	5	4	3	4	4	4	4	4	4
14	19	2	3	2	2	2	2	2	2	2	2	2	2	2	3	3	2	2	4	4	4	4	4	4	4	4	4	4	4	4	4	4	4	4	4	4	4	4	4	4	4	4	4	4	4	4	4	4	4
15	19	1	3	4	4	4	5	4	5	5	5	3	5	5	5	5	5	5	3	3	5	3	2	5	5	5	5	5	5	5	5	3	3	3	5	5	3	5	5	3	5	5	5	5	5	5	5	5	5
16	19	1	4	4	4	3	3	4	4	4	4	4	4	4	4	4	4	4	4	4	4	4	4	3	3	2	3	4	4	4	3	2	3	2	3	4	4	4	3	3	3	3	4	4	4	3	3	3	4
17	19	2	5	4	4	5	3	3	3	3	4	3	3	3	4	3	2	4	3	2	2	3	2	2	2	2	3	4	3	2	3	3	2	4	3	3	3	3	2	3	2	2	2	2	2	2	3	2	2
18	20	2	3	3	2	3	2	2	2	2	3	3	3	5	5	5	5	3	5	5	5	5	5	5	3	3	5	5	4	4	4	4	4	4	4	4	4	4	4	4	4	4	4	4	4	4	4	4	4
19	19	2	4	3	4	2	3	2	3	2	4	3	4	5	4	3	3	4	4	3	3	4	4	4	2	4	4	4	4	4	4	4	4	4	4	4	4	4	4	4	4	3	4	4	4	4	2	3	2
20	19	2	3	3	3	3	3	3	3	3	3	3	3	3	5	5	3	1	5	5	3	3	3	3	3	3	5	3	5	3	3	3	3	4	3	3	3	3	3	3	3	3	3	3	3	3	3	3	3
21	20	1	3	4	3	4	3	4	4	3	5	5	5	5	4	4	2	4	5	5	5	5	5	5	4	5	5	5	4	4	5	3	4	4	4	5	5	4	5	4	4	5	5	4	5	4	3	4	5
22	20	2	4	4	4	4	3	3	4	5	5	5	5	5	5	5	5	3	5	4	5	5	5	5	5	5	5	5	5	5	5	5	5	5	5	5	5	5	5	5	5	5	5	5	5	5	5	5	5
23	19	2	3	4	4	4	3	3	3	3	3	3	3	3	5	5	5	5	5	5	5	5	5	5	5	5	5	5	5	5	5	5	5	5	5	5	5	5	5	5	5	5	5	5	5	5	5	5	5
24	19	1	1	2	1	1	1	1	2	2	3	4	4	5	5	4	5	1	5	5	4	5	5	4	2	4	4	4	4	4	1	5	5	5	4	4	5	5	5	4	5	5	5	5	5	5	5	5	5
25	19	2	3	4	4	4	3	3	3	3	4	4	4	4	5	5	4	1	4	4	4	4	4	4	4	4	4	4	4	4	4	4	3	4	3	3	4	3	3	3	3	3	3	4	4	4	3	5	5
26	20	2	4	4	4	3	2	2	3	2	3	3	4	4	4	4	5	4	4	4	4	4	3	4	4	4	4	4	4	4	3	4	4	4	4	4	4	3	4	4	4	4	4	4	4	4	4	4	4
27	20	2	3	3	3	3	2	2	3	1	5	5	5	5	5	4	2	4	4	4	3	3	4	4	3	3	4	4	4	4	5	3	3	5	3	3	3	3	2	4	1	5	5	3	3	3	2	3	3
28	20	1	4	4	3	3	2	1	1	1	5	5	5	5	5	5	2	5	5	5	5	5	5	5	5	5	5	5	5	3	3	5	5	5	5	5	5	5	5	5	5	5	5	5	5	5	3	5	5
29	19	1	3	4	4	2	1	1	3	1	5	5	5	5	5	5	5	5	5	5	5	5	5	5	5	5	4	4	5	5	4	4	4	4	4	4	4	4	4	5	4	4	4	4	4	4	4	5	4
32	19	2	4	4	4	4	2	2	3	2	5	5	5	5	4	5	5	2	4	3	3	4	4	4	3	4	3	4	4	3	4	5	5	5	5	5	5	5	5	5	5	5	5	5	5	5	5	5	5
33	19	2	3	3	3	3	2	2	3	2	4	5	5	5	5	5	3	2	4	4	4	4	4	4	3	4	4	4	4	4	4	4	4	4	4	4	3	3	3	3	3	3	3	3	3	3	4	4	4
34	18	1	2	2	1	2	2	1	2	1	5	4	4	4	4	5	3	5	5	5	5	4	4	5	4	4	5	4	5	4	4	4	5	5	4	5	4	5	5	5	5	5	5	5	4	4	5	4	5
35	20	2	4	4	3	3	3	3	2	3	4	3	3	3	3	3	3	3	3	3	3	3	3	3	3	3	3	3	3	3	3	3	3	3	3	3	3	3	3	3	3	3	3	3	3	3	3	3	3
36	20	1	1	2	2	2	5	5	1	1	1	2	1	1	3	3	1	1	1	1	4	1	2	3	1	2	5	5	1	2	4	2	3	2	1	4	4	1	1	4	3	1	4	5	4	1	1	4	4
38	20	1	3	1	3	3	1	1	3	1	4	5	5	5	4	3	3	3	4	4	4	4	4	4	4	4	4	4	4	4	4	4	4	4	4	4	4	4	4	4	4	4	4	4	4	4	4	4	4
39	19	2	4	4	4	4	3	3	2	1	5	3	5	5	5	3	4	2	3	4	4	4	4	1	4	5	4	4	4	4	2	4	4	4	4	4	4	3	2	3	2	2	3	4	3	3	3	2	2
40	20	1	3	3	2	3	5	4	3	1	5	3	5	5	4	5	3	2	5	4	5	4	3	5	3	4	4	3	3	3	2	4	4	4	3	2	4	1	1	4	1	3	3	3	3	3	3	3	3
41	20	2	4	5	5	4	4	3	4	4	5	5	5	5	3	3	3	1	4	4	3	5	3	4	3	2	3	4	4	3	4	4	4	3	3	3	3	3	2	4	3	3	4	3	4	3	3	4	3
42	19	2	3	3	3	3	3	3	2	2	4	3	3	3	3	3	3	2	3	3	3	3	3	3	3	3	1	5	5	5	5	3	3	3	3	3	3	3	3	3	3	3	3	3	3	3	3	3	3
43	18	2	4	3	4	4	2	2	3	3	5	5	5	5	5	5	3	3	5	5	3	4	4	4	5	5	5	5	5	5	5	4	4	4	4	4	4	3	4	4	4	4	4	4	4	4	4	4	4
44	19	2	3	4	4	4	2	2	3	2	5	3	5	5	5	3	5	2	3	3	3	5	3	5	3	3	4	4	3	3	3	3	4	4	3	4	4	3	2	4	2	2	4	3	3	3	2	3	3
45	19	1	4	3	3	3	3	3	3	3	4	3	4	4	5	5	3	3	4	4	4	4	3	3	3	4	5	5	5	5	5	3	4	4	4	4	4	3	3	4	3	4	4	4	4	4	4	4	5
46	18	2	3	4	3	3	2	2	3	3	4	4	4	4	5	5	5	5	5	5	5	5	5	4	5	5	5	5	5	5	5	5	5	5	4	4	4	4	4	4	4	5	4	3	4	3	4	3	4
47	20	2	3	2	2	2	2	2	3	3	5	2	3	3	3	2	2	2	2	2	2	2	2	2	2	2	2	2	2	2	2	2	2	3	2	2	2	2	2	2	2	3	2	3	2	2	2	3	3
49	19	2	4	4	4	4	2	2	2	2	5	5	5	5	5	5	4	1	5	4	3	5	4	2	3	3	3	3	3	3	2	3	4	5	1	1	1	1	2	3	3	3	3	1	3	3	3	4	4
50	20	2	3	3	3	3	3	2	3	2	3	3	3	3	3	3	3	3	3	3	3	3	3	3	3	3	3	3	3	3	3	3	3	3	3	3	3	3	3	3	3	3	3	3	3	3	3	3	3
51	20	2	4	4	4	4	2	3	3	3	5	3	4	4	4	5	4	3	4	4	4	4	4	4	4	4	4	4	4	4	4	4	4	4	2	4	4	3	2	4	2	4	4	4	4	4	4	4	4
55	20	2	5	5	5	5	5	3	5	5	5	5	5	5	5	5	2	5	5	5	5	5	5	5	5	5	5	5	5	5	5	5	5	5	5	5	4	5	5	5	5	5	5	5	5	3	1	5	4
56	20	2	4	4	4	4	3	3	4	4	3	3	4	4	5	4	4	3	4	4	5	4	5	5	5	5	5	5	5	5	5	3	4	4	4	4	4	4	4	4	4	4	4	4	4	4	4	4	4
58	19	2	3	3	3	3	3	3	3	2	3	3	3	4	4	3	3	3	3	3	3	3	3	3	3	3	3	3	3	3	3	3	3	3	3	3	3	3	3	3	3	3	3	3	3	3	3	3	3
59	19	2	4	5	5	5	4	3	3	4	3	3	4	3	5	4	3	3	4	4	4	4	4	4	4	5	5	5	5	5	5	4	5	5	5	5	5	5	5	5	5	5	5	5	5	5	5	5	5
60	19	2	2	3	2	3	2	3	3	4	4	4	4	4	3	3	3	3	3	3	2	4	3	3	3	4	4	4	4	4	4	4	4	4	4	4	4	2	2	4	3	3	3	3	3	3	3	3	3
61	19	2	3	4	3	4	2	2	2	2	4	4	4	4	4	4	4	3	3	3	3	3	3	3	3	4	3	4	3	3	4	3	4	3	4	3	4	3	4	3	4	3	4	3	4	3	4	3	4
63	19	1	3	3	3	3	3	3	2	2	5	5	5	5	3	4	3	3	3	3	3	3	3	5	3	3	3	3	3	3	3	3	3	3	3	3	3	3	3	3	3	5	5	3	3	3	3	3	4
64	20	2	2	2	2	2	2	2	4	3	5	3	5	4	4	4	3	3	3	3	3	4	3	3	3	3	3	3	3	3	3	4	4	4	4	4	4	3	4	4	4	4	4	4	4	4	4	4	4
65	20	2	1	1	1	1	1	1	1	1	5	5	5	5	5	5	1	1	5	5	5	3	5	5	5	5	5	5	5	5	5	5	5	5	5	5	5	5	5	5	5	5	5	5	5	5	5	5	5
66	19	2	3	3	2	2	3	2	3	2	4	4	4	4	4	4	4	3	3	4	3	4	3	4	3	3	3	4	3	3	4	3	3	4	4	3	3	3	4	4	3	3	4	4	3	4	3	4	4
68	19	2	2	2	2	2	1	1	1	1	5	4	5	5	5	4	3	3	4	4	4	4	4	4	3	3	3	3	3	3	4	3	3	5	3	4	4	4	4	4	4	3	4	3	4	5	2	3	3
69	20	1	5	5	5	3	3	3	3	3	3	4	3	3	5	5	5	2	5	5	5	5	5	5	5	5	5	5	5	5	5	3	5	5	5	5	5	5	5	5	5	5	5	5	5	5	5	5	5
70	20	2	3	3	3	3	3	2	2	3	4	4	4	4	4	4	4	4	4	4	4	3	4	3	4	3	4	4	4	4	4	4	4	3	3	4	4	3	4	3	4	3	4	3	4	3	4	3	4
71	18	2	5	4	3	3	3	3	5	5	3	3	3	3	3	3	3	3	3	3	3	3	3	3	3	3	3	3	3	4	4	3	3	4	5	5	5	5	3	3	3	3	3	3	3	3	3	3	3
72	20	1	2	3	3	3	2	2	3	2	3	4	5	5	5	5	5	2	5	5	4	3	3	3	5	5	5	5	5	2	3	4	4	4	4	4	3	3	3	3	3	4	3	3	3	3	3	3	3
73	20	2	5	5	5	5	3	5	5	5	5	5	5	5	5	5	5	5	5	5	5	5	5	5	5	5	5	5	5	5	5	5	5	5	5	5	5	5	5	5	5	5	5	5	5	5	5	5	5
74	20	2	5	5	4	4	3	3	3	3	5	5	5	5	5	5	4	2	5	5	5	5	5	5	2	2	2	5	4	5	5	5	5	5	5	5	4	2	4	5	4	5	5	4	5	5	5	4	5
75	19	2	4	4	4	5	2	2	3	1	4	4	4	4	3	3	2	2	4	4	4	4	4	4	2	4	4	4	4	4	4	4	4	4	4	4	4	2	4	4	4	4	4	4	4	4	4	3	4
77	20	2	3	3	2	1	1	1	2	3	4	4	4	4	4	3	3	3	3	3	3	4	4	4	4	4	4	4	4	4	4	4	4	4	4	4	4	3	3	4	3	4	4	3	4	3	4	4	3
78	19	2	3	2	2	2	2	2	2	2	3	3	3	3	3	3	3	2	3	3	3	3	3	3	3	3	3	3	3	3	3	3	3	3	3	3	3	3	3	3	3	3	3	3	3	3	3	3	3
79	19	2	4	4	4	4	4	3	3	4	4	3	4	4	4	4	4	4	4	4	4	4	4	4	4	4	4	4	4	4	4	4	4	4	4	4	4	4	4	4	4	4	4	4	4	4	4	4	4
80	20	2	3	3	4	3	3	3	4	2	5	4	5	5	4	4	3	3	4	4	3	3	3	4	4	4	4	4	4	4	4	3	3	3	4	4	3	3	3	4	4	4	4	4	4	4	4	4	4
81	20	2	3	3	3	2	3	3	3	3	3	3	3	3	3	3	3	3	3	3	3	3	3	3	3	3	3	3	3	3	3	3	3	3	3	3	3	3	3	3	3	3	3	3	3	3	3	3	3
83	20	2	3	3	3	3	3	3	3	3	3	3	3	3	3	3	4	3	4	4	4	3	3	3	3	3	3	3	3	3	3	3	3	4	3	3	3	3	3	3	3	3	3	3	3	3	3	3	3
84	19	2	5	5	5	5	3	3	3	3	3	3	3	5	4	4	3	3	3	3	3	3	3	3	4	4	4	3	3	3	4	3	3	3	3	3	3	3	3	3	3	3	3	3	3	3	3	3	3
85	20	2	3	4	3	3	4	4	4	5	5	2	3	3	4	2	4	3	3	3	2	3	3	3	3	3	3	3	3	3	3	3	3	3	2	4	2	2	2	3	3	3	3	3	3	3	3	3	3
86	20	2	4	4	4	4	3	2	2	2	5	4	5	5	5	5	4	5	5	5	5	5	5	5	5	5	5	5	5	5	2	5	5	5	5	5	5	3	1	5	3	5	5	5	5	4	5	5	5
89	21	1	3	4	4	4	3	3	3	3	3	3	3	3	4	4	3	3	4	4	4	4	4	4	4	4	4	4	4	3	3	3	3	3	3	4	4	4	4	4	4	4	4	4	4	4	4	4	4
90	20	1	1	1	1	1	1	1	1	1	5	5	5	5	5	5	5	5	5	5	5	5	5	5	5	5	5	5	5	5	5	5	5	5	5	5	5	5	5	5	5	5	5	5	5	5	5	5	5
91	21	1	3	3	3	3	3	3	3	3	5	5	5	5	5	5	3	5	5	5	5	5	5	5	5	5	5	5	3	3	3	3	5	3	3	3	3	3	3	3	3	3	3	3	3	3	3	3	3
92	20	1	3	2	2	2	3	2	3	3	3	3	3	3	3	3	3	3	3	3	3	3	3	3	3	3	3	3	3	3	3	3	3	3	3	3	3	3	3	3	3	3	3	3	3	3	3	3	3
93	20	1	4	4	4	4	1	1	3	3	5	5	5	5	4	4	3	4	4	4	4	4	4	4	4	4	4	4	4	4	4	4	4	4	4	4	4	4	4	4	4	4	4	4	4	4	4	4	3
94	19	1	5	5	5	5	3	3	3	1	5	5	5	5	5	5	5	5	5	5	5	5	5	5	5	5	5	5	5	5	5	5	5	5	5	5	5	5	5	5	5	5	5	5	5	5	5	5	5
95	20	2	4	4	2	1	2	3	3	3	2	2	4	3	3	3	3	3	3	3	3	3	3	3	3	3	3	3	3	3	3	3	3	3	3	3	3	3	3	3	3	3	3	3	3	3	3	3	3
96	19	1	3	3	3	3	3	3	3	3	5	5	5	5	5	5	3	5	5	5	5	5	5	5	3	3	3	3	3	3	3	5	5	5	3	3	3	3	3	3	3	3	3	3	3	3	3	3	3
97	19	1	4	3	4	3	3	4	4	4	5	5	5	5	3	3	4	3	4	4	3	4	4	4	3	3	4	4	4	4	4	3	3	3	4	4	3	3	3	4	4	4	4	4	4	4	4	4	4
98	18	1	3	3	4	2	3	5	3	3	4	3	4	3	5	4	3	2	4	4	4	4	5	3	3	4	4	4	4	4	4	4	4	4	4	3	4	4	4	4	4	4	4	4	4	4	4	4	4
99	19	2	2	3	1	1	4	3	4	4	5	5	5	5	5	5	5	5	5	5	5	4	5	5	5	5	5	5	5	5	5	5	4	4	4	5	5	2	2	5	2	5	5	5	5	5	2	5	5
100	20	2	4	4	4	3	1	1	1	1	5	5	5	5	5	5	4	3	5	5	5	5	5	5	5	5	5	5	5	5	5	5	5	5	3	3	5	2	1	5	3	3	4	3	5	5	3	4	5
101	21	1	5	5	5	5	3	3	3	3	5	5	5	5	5	5	5	5	5	5	5	5	5	5	5	5	5	5	5	5	5	5	5	5	5	5	5	5	5	5	5	5	5	5	5	5	5	5	5
103	20	1	3	3	3	3	3	3	1	1	5	5	5	5	4	4	1	1	5	5	5	5	5	5	5	5	5	5	5	5	5	5	5	5	5	5	3	1	5	5	2	5	5	2	5	5	1	1	5
104	19	1	4	2	5	5	3	3	3	3	2	3	5	5	5	5	3	2	5	5	5	3	5	5	5	4	5	5	5	5	5	3	3	5	2	2	3	1	2	5	1	5	3	5	5	5	2	4	5
105	20	2	3	4	3	3	4	3	3	2	4	4	5	4	3	2	3	3	5	3	3	4	2	3	2	4	3	3	3	3	3	3	3	3	3	3	3	3	3	3	3	3	3	3	3	3	3	3	3
106	18	2	3	3	3	3	2	2	3	2	5	4	4	4	5	5	5	4	5	5	5	5	5	4	4	4	4	4	4	4	4	4	4	4	4	3	4	3	4	4	5	4	4	4	4	4	4	4	4
107	19	1	3	2	1	1	1	1	2	2	5	5	5	5	3	3	3	3	3	3	3	3	3	3	3	3	3	3	3	3	3	3	3	3	3	3	3	3	3	3	3	3	3	3	3	3	3	3	3
108	20	1	2	3	3	3	2	4	4	2	5	4	4	5	5	5	3	3	4	4	4	4	4	4	3	4	4	4	5	4	4	3	4	4	4	4	4	2	5	2	5	4	4	4	4	4	2	4	3
109	20	1	3	4	4	4	2	2	3	2	5	5	5	5	5	5	3	4	5	5	4	4	5	5	5	5	4	4	4	4	4	3	4	4	4	4	4	3	4	4	4	4	4	4	4	5	4	4	3
110	18	1	3	4	3	3	2	2	3	2	4	4	5	5	5	5	3	4	5	4	5	4	5	4	3	3	4	5	4	3	3	3	3	4	3	3	5	2	3	4	3	3	2	3	4	4	2	4	4
111	20	2	5	5	5	5	3	3	5	1	5	5	5	5	5	3	1	1	3	3	2	5	1	1	1	1	1	3	1	1	5	5	5	5	1	2	5	1	1	5	1	1	1	1	1	1	1	1	3
112	19	2	5	5	5	4	3	3	3	2	5	5	5	5	5	2	5	1	3	4	2	2	1	2	2	3	5	5	4	5	5	4	4	4	4	4	4	4	4	4	4	4	4	4	5	4	5	4	5
113	18	1	3	4	2	2	2	2	3	2	4	4	4	4	4	4	4	3	4	4	4	4	4	4	4	4	3	4	4	4	4	4	4	4	3	3	4	3	4	4	4	3	3	3	4	4	3	4	4
114	19	2	5	5	3	3	3	3	2	1	5	5	5	5	4	4	1	3	3	3	3	5	5	5	3	5	1	3	3	3	5	5	4	4	4	5	3	1	3	3	4	3	3	2	5	3	2	3	3
115	20	2	5	5	5	5	2	2	3	3	5	5	5	5	5	5	5	2	5	5	2	5	4	4	3	3	4	4	5	5	5	4	5	5	5	5	5	5	5	5	3	5	5	4	3	1	1	3	4
116	19	2	3	2	2	2	1	1	1	1	5	5	5	5	5	5	4	2	5	5	5	5	5	5	5	5	5	5	5	3	4	5	5	5	5	5	5	3	3	5	3	5	5	5	5	5	5	5	5
117	20	2	3	3	2	3	2	3	4	3	5	5	5	5	5	5	2	2	5	4	3	5	5	4	5	4	5	5	4	4	1	5	5	5	3	5	4	2	4	3	5	4	5	5	5	4	4	5	5
118	19	1	5	4	4	3	4	3	5	4	5	3	3	3	5	4	4	4	3	3	4	3	3	3	3	3	4	4	5	5	5	3	3	3	4	3	3	3	4	3	4	3	3	3	2	2	4	3	3
119	20	2	3	4	4	4	3	3	4	4	3	3	4	4	5	5	5	2	5	5	5	5	5	5	3	3	5	5	5	5	5	3	3	5	5	5	5	5	5	3	3	3	5	3	3	2	5	5	5
120	19	1	3	3	3	3	3	3	4	3	4	4	3	4	4	4	3	2	4	4	3	4	4	4	4	4	3	3	4	4	4	4	4	4	4	4	3	4	3	3	3	4	4	4	4	4	4	4	4
121	19	2	5	4	4	4	4	5	4	2	3	3	3	3	3	3	3	3	3	3	3	3	3	3	3	3	3	3	3	3	3	3	3	3	3	3	3	3	3	3	3	3	3	3	3	3	3	3	3
122	20	2	3	4	3	3	2	3	3	2	3	3	4	5	4	3	3	2	3	3	3	4	3	3	3	3	3	3	3	3	3	3	3	3	3	3	3	3	4	3	4	3	4	4	4	4	4	4	4
123	20	2	3	5	5	3	1	2	2	2	4	3	4	4	4	4	4	2	4	4	4	4	4	4	4	4	4	4	3	3	3	4	4	4	4	4	4	2	3	4	4	4	4	4	4	4	4	4	4
124	20	1	3	3	3	3	3	3	3	3	3	3	3	3	3	3	3	4	3	4	4	3	3	3	3	3	3	3	3	3	3	3	3	4	3	3	3	3	3	4	3	3	3	3	3	3	3	3	3
125	19	2	4	3	3	3	3	3	4	3	3	3	3	3	3	3	3	3	3	3	3	3	3	3	3	3	3	3	3	3	3	3	3	3	3	3	3	3	3	3	3	3	3	3	3	3	3	3	3
126	28	2	5	5	5	5	5	5	5	5	3	3	4	4	5	5	3	1	4	3	3	4	4	4	2	3	2	2	3	3	4	3	3	3	3	3	2	2	2	3	3	2	2	2	3	2	3	3	3
128	20	2	4	2	3	3	1	1	1	1	5	5	5	5	5	5	5	5	5	5	5	5	5	5	5	5	5	5	5	5	5	5	5	5	5	5	5	5	5	5	5	5	5	5	5	5	5	5	5
129	19	2	4	4	4	4	3	4	4	4	5	5	5	5	5	5	4	4	5	5	4	5	4	5	4	4	4	5	5	4	4	4	4	4	4	4	5	5	5	4	5	5	4	5	4	5	4	5	4
132	20	1	3	4	4	4	5	5	5	3	5	5	5	5	5	5	4	4	2	5	5	5	5	5	4	4	4	4	2	2	5	5	5	3	5	3	3	5	4	4	2	5	3	4	3	3	3	3	5
133	19	1	1	1	1	1	1	1	1	1	5	5	5	5	5	5	5	5	5	5	5	5	5	5	5	5	5	5	5	5	5	5	5	5	5	5	5	5	5	5	5	5	5	5	5	5	5	5	5
134	19	1	4	4	4	4	4	2	3	2	4	4	4	4	4	4	4	1	4	4	4	4	4	4	4	3	4	4	4	4	4	4	4	4	4	4	4	4	4	4	4	4	4	4	4	4	4	4	3
135	19	1	2	2	2	2	2	2	2	2	5	5	5	5	5	5	2	5	5	5	5	5	5	5	5	5	5	5	5	5	5	5	5	5	5	5	5	5	5	5	5	5	5	5	5	5	5	5	5
137	20	1	4	4	5	5	5	5	5	5	5	5	5	5	5	2	3	3	3	3	3	3	3	3	3	3	3	3	5	5	5	3	5	3	5	3	5	3	5	3	5	3	5	3	5	3	3	4	2
138	20	1	2	2	2	2	2	1	1	1	4	3	5	5	5	5	1	3	4	4	4	4	4	4	4	4	4	4	4	4	4	4	4	4	4	4	4	4	4	4	4	4	4	4	4	4	4	4	4
139	19	2	1	1	1	1	1	1	1	1	5	5	5	5	5	5	5	5	5	5	5	5	5	5	5	5	5	5	5	5	5	5	5	5	5	5	1	1	1	5	1	5	5	5	5	5	5	5	5
141	20	2	3	4	3	4	2	3	3	3	5	5	5	5	5	5	3	5	5	5	5	5	5	5	3	3	3	5	5	5	3	4	4	4	4	4	4	3	4	4	4	4	4	4	4	4	4	4	4
142	20	2	5	5	4	5	5	4	4	4	5	5	5	5	5	5	5	5	5	5	5	5	5	5	5	5	3	3	3	3	3	4	4	4	4	4	4	4	3	4	4	4	3	4	4	4	3	4	4
143	19	2	3	3	3	3	3	3	3	2	5	5	5	5	5	5	5	5	5	5	5	5	5	5	5	5	5	5	5	5	5	5	5	5	5	5	5	5	5	5	5	5	5	5	5	5	5	5	5
144	19	1	5	5	4	3	5	3	5	5	5	5	5	5	5	5	5	5	5	5	5	5	5	5	5	5	5	5	5	5	5	5	5	5	5	5	5	5	5	4	5	4	5	4	4	4	5	5	5
145	19	1	2	2	1	1	1	1	2	2	5	5	5	5	4	4	5	5	5	5	5	4	4	4	3	5	5	5	5	5	5	5	5	5	5	5	5	5	5	5	5	5	5	5	5	5	4	3	3
146	21	1	4	3	3	3	3	3	3	3	3	3	3	3	3	3	3	3	3	3	3	3	3	3	3	3	3	3	3	3	3	3	3	3	3	3	3	3	3	3	3	3	3	3	3	3	3	3	3
147	20	2	4	4	4	4	4	3	3	3	3	3	3	3	3	3	3	3	3	3	3	3	3	3	4	4	4	4	3	3	3	3	3	3	3	3	3	2	3	4	3	3	3	3	3	3	3	3	3
148	19	1	5	4	3	2	3	3	4	4	5	4	5	5	5	4	4	1	4	4	4	4	4	4	5	5	5	5	5	5	5	5	5	5	5	5	5	5	5	5	5	5	5	5	5	5	3	5	5
149	20	2	3	3	3	3	3	3	3	3	5	5	5	5	5	5	5	5	5	5	5	5	5	5	5	5	5	5	5	5	5	5	5	5	5	5	5	5	5	5	5	5	5	5	5	5	5	5	5
150	19	1	3	3	3	3	3	3	3	3	3	3	3	3	3	3	3	3	3	3	3	3	3	3	3	3	3	3	3	3	3	3	3	3	3	3	3	3	3	3	3	3	3	3	3	3	3	3	3
151	19	2	2	4	2	2	2	2	2	2	2	2	3	3	3	3	3	3	3	3	3	3	3	3	3	3	3	3	3	3	3	3	3	3	3	3	3	3	3	3	3	3	3	3	3	3	3	3	3
152	21	2	2	3	3	4	3	4	4	3	4	3	4	4	5	5	2	1	4	4	2	4	2	4	2	2	4	4	4	4	4	3	3	3	3	3	2	3	2	4	3	4	3	3	3	2	3	3	3
153	18	2	5	5	5	5	5	5	5	5	5	5	5	5	5	2	3	3	3	3	3	4	4	3	3	3	4	4	5	4	4	3	3	4	4	4	4	4	4	4	4	4	4	4	4	4	4	4	4
154	19	2	5	4	4	4	3	4	5	2	5	4	4	4	4	3	2	3	4	4	4	4	4	4	4	4	4	4	4	4	4	4	4	4	4	4	4	4	4	4	4	4	4	4	4	4	4	3	4
155	19	2	3	3	3	3	2	2	3	2	5	5	5	5	4	4	4	2	4	4	4	4	4	4	3	4	4	4	4	4	4	4	4	4	4	4	4	2	3	4	4	4	4	4	4	4	4	4	4
156	20	1	5	5	4	3	2	2	2	1	5	5	5	5	5	5	5	5	5	5	5	5	5	5	5	5	5	5	4	4	5	4	5	5	4	4	4	3	4	4	4	4	4	3	4	4	4	4	4
157	20	1	3	3	3	3	3	3	3	3	5	5	5	5	3	3	2	4	5	5	4	5	5	5	3	5	5	5	5	5	5	5	5	5	5	5	5	3	5	3	5	3	5	4	5	3	3	5	5
158	19	1	1	1	1	1	1	1	1	1	5	5	5	5	5	5	3	1	5	5	5	3	2	4	3	3	3	3	3	3	3	3	3	4	1	2	3	1	1	3	1	2	2	2	2	2	5	5	3
159	20	1	3	3	2	1	1	1	2	1	5	3	3	5	5	5	5	5	5	5	4	5	5	5	3	3	4	5	3	3	2	4	5	4	5	5	5	3	3	4	3	3	5	5	5	3	4	4	4
160	19	1	2	2	2	3	3	2	3	3	2	3	2	3	3	3	3	4	3	4	3	3	3	4	3	3	4	3	4	2	3	2	3	4	3	3	3	3	3	4	3	4	3	3	4	3	3	2	4
161	19	1	2	2	3	2	2	3	2	3	2	5	5	5	5	5	4	4	4	4	4	4	5	5	4	4	4	3	3	4	3	4	3	3	4	3	3	3	3	3	4	3	4	4	4	3	4	4	4
162	19	2	4	3	3	4	3	2	2	3	3	3	4	4	5	4	3	4	4	4	5	3	5	5	5	5	4	3	4	3	3	5	5	5	5	5	5	3	5	5	5	4	5	5	5	5	2	3	5
163	19	2	3	5	3	3	2	2	2	3	5	5	5	5	5	5	5	5	5	5	5	5	5	5	5	5	5	5	5	5	5	5	5	5	5	5	5	5	5	5	5	5	5	4	5	4	4	5	5
164	19	1	3	3	4	1	2	2	1	1	5	5	5	5	5	5	5	3	4	5	5	5	3	2	3	2	5	5	4	5	5	3	3	4	5	5	3	3	3	5	5	4	5	5	5	4	4	3	4
165	20	2	2	3	2	2	4	4	3	5	4	4	4	4	5	4	3	4	4	4	3	3	4	3	3	4	4	4	4	4	4	3	3	3	2	3	3	3	3	3	3	3	3	3	3	3	3	3	3
166	20	1	5	5	5	5	3	3	3	3	2	4	4	4	1	1	5	1	5	5	5	5	5	5	1	5	5	5	5	5	5	5	5	5	5	5	5	5	1	5	1	5	5	5	5	5	5	5	5
167	20	1	3	5	4	4	2	2	3	1	5	5	5	5	5	4	3	2	3	3	3	3	3	4	3	3	4	3	4	3	2	5	5	3	3	4	3	3	3	4	4	4	4	4	4	3	2	3	3
168	21	1	5	5	5	4	3	3	3	3	3	4	4	4	4	4	4	4	4	4	3	3	5	3	3	3	2	3	5	3	5	5	5	5	5	3	3	3	2	3	4	4	3	4	4	4	4	4	4
169		2	5	3	4	4	5	2	3	5	5	5	5	5	5	3	3	3	4	4	4	4	4	4	4	4	4	4	4	3	4	3	3	4	4	4	4	4	3	3	4	4	4	4	3	4	1	4	4
170	19	2	5	5	5	5	5	3	5	3	4	3	3	3	3	3	3	2	3	3	2	5	3	5	4	2	4	2	3	2	5	3	3	5	5	5	5	2	5	5	5	5	5	3	3	2	2	5	5
171	20	1	4	3	3	2	1	1	3	2	5	5	5	5	5	5	5	5	5	5	5	4	3	4	3	4	2	3	4	3	4	4	4	4	4	4	3	3	3	4	3	4	3	4	3	4	3	4	5
172	20	2	3	3	3	3	3	3	3	3	3	5	5	3	4	4	4	4	4	4	4	4	4	4	4	4	4	3	3	4	3	3	3	5	4	4	3	3	4	4	4	4	4	4	4	4	4	4	4
174	20	2	5	5	5	5	5	4	4	4	4	3	3	3	3	4	4	3	4	3	4	3	4	3	4	4	3	3	3	3	3	3	3	4	3	4	3	3	3	4	3	4	3	4	4	4	4	3	4
176	19	2	4	4	4	3	3	4	4	4	4	4	4	4	4	4	4	4	4	4	4	4	4	4	4	4	4	4	4	4	4	4	4	4	4	4	4	4	4	4	4	4	4	4	4	4	4	4	4
177	19	1	3	4	3	3	3	3	3	3	3	4	4	4	3	3	3	3	3	3	3	3	3	3	3	3	3	3	3	3	3	3	3	3	3	3	3	3	3	3	3	3	3	3	3	3	3	3	3
179	19	2	4	4	4	4	3	3	3	3	4	3	3	3	4	3	2	2	3	3	3	3	3	3	3	3	3	3	3	3	5	3	3	3	3	3	3	3	3	3	3	3	3	3	3	3	3	3	3
180	18	2	4	3	3	3	3	3	3	3	3	3	4	4	4	3	3	4	4	4	4	4	4	3	3	3	3	3	3	3	3	3	3	3	3	3	3	3	3	3	3	3	3	3	3	3	3	3	3
181	20	2	1	1	1	1	1	1	1	1	5	5	5	5	5	5	5	5	5	5	5	5	5	5	5	5	5	3	3	3	3	5	5	5	5	5	4	5	5	4	5	5	5	5	5	5	2	5	5
182	19	2	3	3	3	3	2	2	2	2	4	4	4	4	4	4	4	4	4	4	4	4	4	4	4	4	4	3	3	3	3	3	3	4	4	4	4	3	3	3	3	3	3	3	3	3	3	3	3
183	20	2	3	4	3	3	2	2	3	2	4	4	4	4	3	3	4	3	3	3	3	3	3	3	3	2	2	4	3	3	3	3	3	3	3	3	3	3	3	3	3	3	3	3	3	3	3	3	3
185	19	2	4	2	3	3	2	2	1	3	4	4	4	4	4	3	4	4	4	4	4	4	4	4	4	3	3	3	4	3	4	4	4	4	4	4	4	4	4	4	4	4	4	4	3	3	4	4	4
186	19	2	3	3	3	3	3	3	3	3	4	4	4	4	4	3	3	3	3	3	3	3	3	3	3	3	3	3	3	3	3	3	3	3	3	3	3	3	3	3	3	3	3	3	3	3	3	3	3
187	19	2	5	5	5	5	3	1	3	5	5	5	5	5	3	3	3	3	3	3	3	5	3	3	3	3	3	3	3	3	3	5	5	5	3	3	3	3	3	3	3	3	3	3	3	3	3	3	3
188	19	2	3	3	3	3	3	2	2	2	4	4	4	4	5	5	5	5	5	5	5	5	5	5	5	5	5	4	4	5	5	5	4	5	5	5	5	2	5	4	4	5	5	5	5	5	4	5	5
189	18	2	4	5	3	3	2	4	4	2	5	5	5	5	3	5	3	5	3	5	5	3	5	5	5	5	5	5	5	5	5	4	5	5	5	5	3	5	3	5	3	5	5	5	5	5	5	5	5
190	19	2	4	5	5	5	3	2	4	3	4	3	4	4	5	2	4	1	3	3	2	3	3	4	2	3	3	4	4	5	5	3	3	3	4	4	3	5	4	3	4	3	4	3	4	4	3	3	3
191	19	2	3	3	3	3	3	4	4	3	4	4	4	5	5	5	5	5	5	5	5	5	5	5	4	4	4	4	4	4	4	5	4	4	4	4	4	4	4	4	4	4	4	4	4	4	4	4	4
192	19	2	5	5	5	5	5	5	5	5	5	5	5	5	5	4	5	5	3	4	5	4	3	4	3	5	4	5	5	5	5	4	4	3	4	4	4	4	4	4	4	4	4	4	3	4	3	5	5
193	19	2	4	4	4	4	3	3	3	2	5	4	4	4	5	4	3	4	4	4	4	4	4	4	4	4	4	4	4	4	4	3	4	4	4	4	4	3	3	4	4	4	4	4	4	4	3	4	4
194	18	2	4	4	4	4	4	3	5	4	5	4	4	4	4	4	4	3	4	4	5	3	4	3	4	5	5	5	5	5	5	4	4	4	4	3	4	3	4	4	4	4	4	4	4	4	4	5	4
195	19	2	3	3	3	3	2	2	2	2	2	3	4	4	3	4	3	2	3	3	3	3	3	3	3	3	3	3	3	3	3	3	3	3	3	3	3	3	3	3	3	3	3	3	3	3	3	3	3
196	20	2	3	3	3	3	3	3	3	3	4	4	4	4	4	4	3	3	4	4	4	4	4	4	4	4	4	4	4	4	4	4	4	4	4	4	4	4	4	4	4	4	4	4	4	4	4	4	4
197	20	2	3	3	3	3	2	2	2	3	4	4	4	4	3	3	3	3	3	3	3	3	3	3	3	3	3	3	3	3	3	3	3	3	3	3	3	3	3	3	3	3	3	3	3	3	3	3	3
198	20	2	4	5	5	5	3	4	5	5	5	3	5	5	5	5	5	3	5	5	5	5	5	5	3	4	4	4	4	4	3	3	4	4	4	4	4	4	4	4	4	4	4	4	4	3	3	2	2
199	20	2	5	5	5	4	5	4	4	4	5	5	5	5	5	5	5	2	4	4	5	4	4	4	4	4	4	4	4	4	1	4	4	5	4	4	4	4	4	4	3	4	4	4	4	4	4	4	4
200	20	2	4	3	3	4	5	5	5	5	4	1	4	3	5	4	5	2	4	4	5	2	4	4	4	4	4	4	4	4	4	3	3	3	3	3	3	3	3	3	3	3	3	3	3	3	3	3	3
201	18	2	3	3	3	2	2	3	2	3	5	5	5	5	5	5	5	1	5	5	4	3	5	5	5	5	5	5	5	5	5	5	5	5	4	5	5	3	4	4	4	5	5	5	5	5	3	5	5
204	21	2	5	5	5	5	2	2	3	3	5	5	5	5	3	3	3	3	3	3	3	4	3	4	3	3	3	3	4	3	3	5	5	4	4	4	3	3	2	4	2	3	3	4	4	2	3	3	4
205	19	2	3	3	3	3	2	2	2	2	3	3	3	3	5	5	3	4	3	3	3	3	3	3	3	3	3	3	3	3	1	3	3	3	3	3	3	3	3	3	3	3	3	3	3	3	3	3	3
206	18	2	4	4	4	4	2	1	2	3	4	4	5	5	5	5	4	4	4	4	4	4	4	4	3	4	4	4	4	4	3	5	5	5	5	3	5	2	3	4	2	5	5	5	5	5	5	5	5
207	19	2	4	4	4	4	4	3	3	3	4	4	4	4	4	3	3	3	3	3	3	3	4	4	4	4	3	3	3	3	4	3	3	3	3	3	4	3	4	4	3	4	4	4	3	3	3	3	3
208	20	2	4	4	4	4	4	3	4	4	4	4	4	4	4	4	4	3	4	4	4	4	4	3	3	3	4	4	4	4	4	4	4	4	4	4	4	4	3	4	3	4	4	4	4	4	4	4	4
209	19	2	4	5	4	3	1	3	3	3	5	5	4	4	5	5	5	5	5	5	5	4	4	4	4	4	4	4	4	4	4	4	4	4	4	4	4	4	3	4	4	4	4	4	4	4	4	4	3
210	19	2	4	4	4	5	3	2	3	3	5	5	5	5	5	5	5	3	5	4	4	4	4	4	2	2	4	4	4	4	3	5	5	5	4	3	4	4	2	5	2	5	5	4	5	5	5	3	3
212	19	2	2	3	2	2	1	1	1	1	4	4	4	5	5	4	5	3	5	5	5	4	4	4	4	4	4	4	4	4	4	4	4	4	4	4	4	1	4	4	3	4	4	4	4	4	4	4	4
213	19	2	3	3	3	3	1	1	2	1	5	4	5	5	5	4	5	4	5	5	5	4	4	4	4	4	5	5	5	5	5	4	3	3	4	4	4	2	3	3	3	4	4	4	5	5	5	4	4
214	20	1	2	3	2	2	2	3	3	2	3	4	4	3	4	3	4	3	3	3	5	3	3	3	3	4	4	4	4	4	3	3	3	3	3	3	3	3	3	3	3	3	3	3	3	3	3	3	3
215	20	2	5	5	4	4	3	3	3	3	3	3	3	3	3	3	4	4	4	4	3	4	4	4	4	4	4	4	4	4	3	3	4	3	3	4	4	3	3	3	3	4	4	4	3	3	4	4	3
216	19	2	4	4	3	4	1	1	1	1	5	5	5	5	5	5	5	5	5	5	3	4	4	4	3	3	3	3	3	3	4	3	3	4	4	4	3	2	4	4	3	4	4	4	4	4	3	3	3
218	20	2	4	3	3	3	3	4	4	4	4	4	4	4	4	4	3	3	3	3	3	4	3	3	3	3	3	3	3	3	3	3	3	4	3	3	3	2	3	4	3	3	3	3	3	3	3	4	3
219	19	2	3	2	2	2	5	1	2	2	5	5	5	5	5	5	3	2	5	5	5	5	5	5	5	5	5	5	5	5	5	5	5	5	5	5	5	5	5	5	5	5	5	5	5	5	5	5	5
220	19	2	2	1	1	1	1	1	1	1	4	4	4	4	4	4	2	3	4	4	4	4	4	4	4	4	4	3	4	4	4	4	4	4	4	5	4	4	4	4	4	5	5	5	5	5	4	4	4
221	20	1	1	1	1	1	1	1	1	1	5	4	5	5	4	2	4	5	5	5	5	2	5	5	4	4	4	4	4	4	4	4	4	4	4	4	4	4	4	4	5	5	5	5	5	5	5	5	5
222	20	2	5	3	2	1	2	1	3	1	5	5	5	5	5	5	5	1	5	5	5	5	5	5	5	5	5	5	5	5	5	5	5	5	5	5	5	5	5	5	5	5	5	5	5	5	5	5	5
223	19	2	4	4	4	4	3	3	3	3	2	4	4	4	3	3	3	2	3	3	3	3	4	4	4	4	4	4	4	4	4	3	3	3	3	3	3	3	4	4	4	4	4	4	4	4	4	4	4
224	20	2	4	4	4	5	3	3	3	3	4	4	5	5	5	5	5	1	5	3	2	2	4	5	3	2	2	2	3	3	2	5	5	5	5	5	5	5	3	4	3	5	5	5	5	4	2	3	3
225	20	2	3	5	5	5	1	1	2	1	5	5	5	5	5	5	1	1	5	5	5	5	5	5	5	5	5	5	5	5	5	5	5	5	5	5	5	5	5	5	5	5	5	5	5	5	5	5	5
226	20	2	3	3	3	5	3	3	5	3	3	3	3	3	3	3	3	3	3	3	3	5	4	4	4	4	3	3	3	3	3	3	3	3	3	3	3	3	3	3	3	3	3	3	3	3	3	3	3
227	19	2	3	5	3	3	2	2	4	2	5	5	5	5	3	3	3	2	2	4	4	5	5	3	5	4	5	5	4	4	5	5	5	5	3	4	5	2	2	5	5	5	5	5	5	5	5	5	5
228	20	2	4	4	4	4	3	3	4	3	5	4	4	4	5	5	5	3	3	3	4	4	3	4	3	3	3	3	5	3	5	5	5	5	3	3	3	2	3	3	4	4	4	4	4	4	4	4	4
229	19	2	3	3	3	3	4	2	3	2	5	4	4	5	4	4	4	2	4	4	4	4	4	4	4	3	2	4	2	2	4	4	4	4	3	3	3	3	3	3	3	3	3	3	3	3	3	3	3
230	19	2	2	3	2	2	2	1	2	3	5	5	5	5	5	5	4	5	5	5	5	5	5	5	5	5	5	5	5	5	5	5	5	5	5	5	5	5	5	5	5	5	5	5	5	5	5	5	5
231	20	2	3	4	3	4	2	2	2	1	5	4	5	5	5	5	5	3	4	4	3	3	4	5	5	5	5	5	5	5	2	5	5	5	5	5	4	3	5	4	4	3	5	3	5	5	2	5	5
232	19	2	3	3	3	3	1	1	2	1	5	5	5	5	5	5	5	5	5	5	5	5	5	5	5	5	3	3	3	3	5	5	5	5	5	5	5	3	1	5	5	3	5	2	5	5	2	5	5
233	19	2	3	2	2	2	2	2	1	1	3	5	5	5	5	5	3	2	3	3	3	3	3	3	4	3	3	3	4	4	3	3	2	4	4	4	3	3	4	4	4	4	4	3	4	4	2	4	4
234	20	2	3	4	2	2	4	3	3	4	5	5	5	5	5	5	2	5	5	5	5	5	5	5	5	5	5	5	5	5	5	5	5	5	5	5	5	5	5	5	5	5	4	5	4	5	3	4	4
235	19	2	3	3	3	3	3	3	2	2	3	3	4	4	3	4	2	4	3	4	4	4	4	4	4	5	5	4	4	4	4	4	4	4	4	4	4	4	4	4	4	4	4	4	4	4	4	4	4
237	19	2	5	5	5	5	3	1	4	1	5	4	5	5	5	5	5	5	5	5	5	5	5	5	5	5	5	5	5	5	5	5	5	5	5	5	5	5	5	5	5	5	5	5	5	5	5	5	5
238	19	2	3	3	3	3	2	2	3	2	3	3	4	3	4	4	4	3	4	4	4	4	4	4	3	3	3	3	3	3	3	5	5	5	5	5	4	4	4	4	4	4	4	4	4	4	4	4	4
239	19	2	1	1	1	1	1	1	1	1	5	5	5	5	4	4	5	5	5	5	5	4	5	5	3	3	3	3	5	3	4	5	5	5	3	5	5	1	5	5	5	5	5	3	5	5	2	5	5
240	19	2	2	3	3	3	3	1	3	3	4	4	4	4	4	3	3	3	3	3	3	3	3	3	3	3	3	3	3	3	3	3	3	3	3	3	3	3	3	3	3	3	3	3	4	3	4	3	2
241	19	2	4	1	4	3	1	1	1	1	5	5	5	5	5	5	2	1	5	5	5	5	5	5	5	5	1	1	5	1	5	5	5	5	1	3	5	1	3	5	4	2	3	1	5	5	1	3	5
242	21	2	5	5	5	5	3	2	3	3	4	4	3	3	5	5	3	4	4	4	4	4	3	3	3	3	3	3	3	3	4	4	4	5	3	3	3	3	3	4	4	4	4	4	4	4	4	5	4
243	19	2	3	2	3	3	1	1	2	1	4	4	5	5	5	5	5	5	5	5	5	5	5	5	5	5	3	5	3	3	5	5	5	5	5	5	5	5	5	5	5	5	5	5	5	5	5	5	5
244	19	2	4	3	4	4	2	2	3	2	4	4	4	4	5	5	4	5	4	4	4	4	4	4	3	3	3	3	3	3	3	4	4	4	4	4	4	3	3	3	3	3	3	3	3	3	3	3	3
245	19	2	2	3	2	2	1	1	3	2	5	5	5	5	5	5	3	3	4	4	2	3	3	4	3	3	3	4	4	4	5	4	4	4	4	4	4	3	3	3	3	4	3	3	3	3	3	3	3
246	18	2	3	4	5	5	2	3	3	2	5	5	5	5	5	1	5	5	5	5	5	1	5	5	1	1	1	4	4	5	1	5	5	4	4	4	4	2	4	4	4	1	1	1	4	1	1	1	4
247	19	1	1	2	2	2	3	5	5	5	5	5	5	5	2	3	5	1	5	5	5	1	5	5	5	5	5	5	5	5	5	2	5	5	5	5	5	5	5	5	5	5	5	5	5	5	5	5	5
248	21	2	3	3	3	3	1	1	2	1	2	2	3	3	4	3	2	2	3	3	3	3	3	2	1	2	2	3	3	3	3	3	3	3	2	3	3	2	1	3	3	2	3	2	3	2	2	2	3
249	19	2	4	5	4	4	3	2	3	2	5	5	5	5	5	5	3	3	3	3	3	3	3	3	3	3	3	3	3	3	3	3	3	3	3	3	3	3	3	3	3	3	3	3	3	3	3	3	3
250	19	2	3	3	3	3	2	2	3	3	4	4	4	4	3	2	2	3	3	4	3	3	3	3	3	4	4	4	4	4	4	3	3	3	2	3	3	2	2	3	3	3	3	3	3	3	3	3	3
251	19	2	4	4	3	3	3	2	3	2	5	4	5	5	5	4	4	4	4	4	4	4	4	4	5	5	5	5	5	5	3	4	4	5	4	4	4	3	4	4	3	4	4	4	4	4	3	4	4
252	20	2	3	3	3	3	1	1	3	1	5	4	4	5	3	3	5	1	4	3	1	3	4	5	3	3	3	3	3	3	3	3	3	3	3	5	3	3	3	3	3	3	3	3	3	3	3	3	3
253	20	2	3	1	2	2	2	2	3	3	4	5	5	5	3	3	3	3	3	3	3	3	3	3	4	3	3	3	3	3	3	3	3	3	3	3	3	3	3	3	3	3	3	3	3	3	3	3	3
254	19	2	2	5	3	2	5	4	5	3	5	5	5	5	5	3	5	3	4	5	3	4	4	5	5	4	5	5	5	5	5	5	5	5	5	5	5	4	4	4	5	5	4	5	5	5	3	2	4
255	19	2	4	4	3	3	2	2	3	3	5	4	5	5	4	4	3	4	5	5	4	4	5	5	5	4	4	5	5	5	4	5	5	5	4	4	4	3	4	4	4	4	4	4	4	4	4	4	4
256	20	1	4	4	4	4	3	4	4	4	5	4	4	5	5	5	5	2	4	4	5	4	4	5	4	5	5	2	4	3	4	5	5	5	5	4	4	2	3	4	3	4	4	3	4	4	4	4	4
257	19	2	3	4	4	3	2	2	2	2	4	3	4	5	5	5	3	4	5	4	4	4	4	3	3	3	4	3	3	3	2	4	4	4	4	4	4	3	3	4	4	4	3	4	4	5	4	4	4
258	19	2	3	3	3	3	3	2	4	3	3	3	3	3	5	3	3	3	5	5	3	4	3	4	4	4	4	4	3	4	3	3	3	3	3	3	3	3	3	3	3	3	3	3	3	3	3	4	3
259	19	2	5	4	5	4	5	4	5	3	5	3	5	3	5	2	3	1	4	4	2	4	3	4	3	3	4	2	2	2	2	4	4	5	3	3	3	3	2	4	3	3	4	4	4	4	3	4	4
260	19	2	4	4	3	4	2	3	3	2	5	4	4	4	4	4	4	3	4	4	4	3	4	4	4	4	2	5	4	4	4	4	4	4	4	4	4	3	4	4	4	3	4	4	4	4	2	3	4
261	20	2	3	4	2	2	1	1	2	1	5	5	5	5	5	3	3	4	4	5	5	3	4	4	5	5	4	3	5	5	5	4	5	5	4	4	5	3	4	4	4	4	5	2	4	5	4	4	5
262	19	2	4	4	4	4	3	3	3	3	5	4	4	4	4	4	4	4	4	4	4	3	4	4	4	4	4	4	4	4	4	4	4	4	4	4	4	3	4	4	3	4	4	4	4	4	2	3	4
263	19	2	4	3	3	3	4	4	4	2	4	4	4	4	4	4	4	4	4	3	4	4	3	3	3	4	3	4	4	4	4	4	4	4	3	3	3	3	3	3	3	3	3	3	3	3	3	3	3
264	21	2	4	4	3	3	2	1	2	2	5	5	5	5	5	5	5	5	5	5	4	4	4	4	3	3	3	3	3	3	3	3	3	3	3	3	3	3	3	3	3	3	3	3	3	3	3	3	3
265	20	2	4	4	3	4	4	3	2	2	4	4	4	4	4	4	4	4	4	4	4	4	4	4	4	4	4	4	4	4	4	4	4	4	4	4	4	4	4	4	4	4	4	4	4	4	4	4	4
266	19	2	3	4	4	5	3	3	3	5	5	5	5	5	5	5	5	5	5	5	5	5	5	5	5	5	5	5	5	5	5	5	5	5	5	5	5	5	5	5	5	5	5	5	5	5	5	5	5
267	20	2	3	3	3	2	2	2	2	2	4	3	3	3	3	3	3	3	3	3	3	3	3	3	3	3	3	3	3	3	3	3	3	3	3	3	3	1	3	3	2	3	3	3	3	3	3	3	3
268	19	2	5	4	4	3	3	2	3	3	4	4	5	5	5	5	3	3	4	4	4	4	4	4	3	3	3	3	3	3	1	4	3	4	4	4	4	3	4	3	3	4	4	4	4	3	2	3	4
269	20	2	4	5	5	5	2	2	4	4	5	4	4	5	4	5	3	4	4	5	4	4	4	5	4	4	4	4	5	4	5	5	4	4	5	4	4	3	4	5	4	4	5	5	4	4	3	4	4
272	20	2	5	5	4	5	3	1	5	1	5	5	5	5	5	5	3	1	5	5	5	5	5	5	5	5	5	5	5	5	5	5	5	5	5	5	5	5	5	5	5	5	5	5	5	5	5	5	5
273	1888	2	3	3	3	3	3	2	3	3	3	3	3	3	4	4	4	4	4	4	4	4	4	4	4	4	4	4	4	4	4	4	4	4	4	4	4	4	4	4	4	4	4	4	4	4	4	4	4
274	21	2	3	3	3	4	3	3	5	4	5	3	3	3	3	3	3	5	3	3	3	3	3	3	3	3	3	3	3	3	3	3	3	3	3	3	3	3	3	3	3	3	3	3	3	3	3	3	3
275	19	2	4	5	4	4	3	2	2	2	5	5	4	4	4	4	4	4	4	4	4	4	4	4	4	4	4	4	4	4	4	4	4	4	4	4	4	4	4	4	4	4	4	4	4	4	4	4	4
276	19	2	4	4	4	3	2	1	2	2	5	5	5	5	5	5	5	5	5	5	5	5	5	5	5	5	5	5	5	5	5	5	5	5	5	5	5	5	5	5	5	5	5	5	5	5	5	5	5
278	19	2	4	4	5	5	3	5	3	2	5	4	4	3	5	5	4	3	3	3	3	3	3	3	3	3	3	3	3	3	3	4	3	3	3	3	3	3	3	3	3	3	3	4	4	4	4	4	4
279	20	2	3	3	2	2	2	2	2	3	5	5	5	5	4	5	3	2	3	3	4	3	3	4	3	4	4	4	4	4	2	4	4	3	4	4	3	3	3	3	3	4	3	3	4	4	4	3	3
280	18	2	3	3	3	3	3	3	3	3	3	3	3	3	5	5	5	5	5	5	5	5	5	5	5	5	5	5	5	5	5	5	5	5	5	5	5	5	5	5	3	3	3	3	3	3	3	4	2
281	19	2	5	5	5	5	5	4	5	5	5	5	5	5	5	5	5	1	5	5	5	5	5	5	5	5	5	5	5	5	5	5	5	5	5	5	5	5	5	4	5	5	5	5	5	5	5	4	5
282	20	2	5	5	4	4	3	3	3	4	5	3	4	4	4	4	4	3	3	3	5	3	3	3	4	4	4	5	3	3	3	3	3	3	3	3	3	3	3	3	3	3	3	3	3	3	3	3	3
283	19	2	4	4	5	5	4	4	4	4	4	4	4	4	5	4	5	2	4	4	3	3	4	2	2	2	4	4	4	4	4	3	3	3	3	3	3	3	3	3	3	3	3	3	3	3	3	2	3
284	19	2	4	4	4	3	3	2	3	2	4	4	4	4	4	4	4	2	4	3	4	4	4	4	3	4	4	4	4	4	2	4	4	4	4	4	4	2	3	4	3	2	4	4	4	4	3	4	4
285	20	2	3	3	2	2	2	3	2	2	2	4	5	5	5	5	3	1	5	5	3	5	5	5	3	2	5	5	5	3	3	2	2	2	5	5	2	2	3	2	4	4	5	5	5	2	2	5	3
287	19	2	3	3	3	3	3	3	3	3	3	3	4	4	4	4	2	2	3	4	4	4	3	3	2	3	3	3	3	3	3	3	3	3	3	3	3	3	3	4	3	3	3	3	2	2	2	3	3
288	19	2	3	4	3	3	3	2	2	2	4	5	5	5	5	5	4	4	5	5	5	5	4	5	4	5	5	5	5	5	5	5	5	5	4	5	5	3	4	4	3	5	4	3	4	4	4	4	5
289	19	2	3	3	3	4	3	4	4	4	4	4	4	4	4	4	4	4	2	2	2	3	2	4	3	4	4	4	4	4	4	4	3	4	4	4	4	4	4	4	4	3	4	4	4	2	4	3	4
290	19	2	4	5	3	2	3	2	3	3	4	4	4	4	4	3	5	3	4	4	4	3	4	4	3	4	4	4	4	4	4	3	4	4	4	3	4	3	3	4	3	4	3	4	4	3	3	3	3
291	20	2	3	2	5	4	3	3	3	4	5	3	4	4	5	5	4	3	4	4	3	5	3	3	4	3	4	3	4	3	4	4	3	5	4	4	4	3	4	4	4	4	4	4	4	4	3	3	4
292	20	1	3	5	3	5	1	1	2	1	5	5	5	5	3	4	4	4	4	4	4	4	4	4	2	4	4	4	4	4	4	4	4	2	2	2	5	1	2	5	2	4	4	4	4	4	3	4	3
293	100	2	3	3	3	3	4	4	4	4	3	3	3	3	3	3	4	4	3	3	3	3	4	4	3	3	3	3	3	3	3	3	3	3	3	3	3	3	3	3	3	3	3	3	3	3	3	3	3
294	19	2	5	4	4	4	1	1	2	1	5	5	5	5	4	4	3	2	4	4	4	4	4	4	3	4	4	4	4	3	4	5	4	4	4	4	4	4	3	4	4	4	4	4	4	4	4	4	4
295	19	2	1	3	2	1	1	1	2	1	5	4	5	5	2	2	2	4	5	5	5	2	5	5	2	5	5	5	4	3	4	5	5	5	3	4	5	1	4	3	5	3	3	2	5	2	1	5	5
296	20	2	4	4	3	4	3	2	3	3	4	3	4	4	5	2	3	2	5	5	5	4	3	3	3	3	4	4	4	3	4	4	4	4	3	4	3	2	4	4	4	4	4	4	4	4	4	4	4
297	20	2	2	4	4	3	2	2	3	2	5	3	4	5	4	4	3	2	4	4	2	3	3	3	5	5	5	5	5	5	5	5	5	4	2	2	4	2	4	2	3	3	3	2	2	2	2	2	2
298	20	2	4	4	4	4	4	3	4	2	5	4	5	5	5	5	5	2	5	4	4	4	4	4	4	3	4	4	4	4	5	5	4	5	4	4	4	4	4	4	4	4	4	4	4	4	4	4	4
299	19	2	4	4	4	4	3	3	4	4	5	5	5	5	5	5	4	4	4	4	4	4	4	4	4	4	4	4	4	4	5	4	4	4	4	4	4	4	4	4	4	4	4	4	4	4	2	4	4
300	18	2	3	3	3	2	2	1	2	1	5	5	5	5	5	5	5	5	5	5	5	5	5	5	5	4	5	5	5	4	4	4	4	4	4	4	4	1	2	4	2	5	5	5	4	5	5	5	4
301	20	1	3	3	3	3	3	3	3	3	3	3	3	4	4	3	3	3	4	4	2	4	5	4	3	3	3	4	3	3	3	5	5	5	3	3	5	3	3	5	3	5	3	4	4	3	3	3	4
302	19	2	4	5	5	4	2	3	2	1	5	5	5	5	5	5	5	5	5	5	5	5	5	5	5	5	5	5	5	5	4	5	5	5	4	5	5	5	5	5	5	5	5	5	3	3	3	4	4
303	20	2	3	3	2	2	2	1	3	1	4	3	4	4	5	4	2	3	3	3	3	2	4	4	2	3	3	3	3	3	4	3	3	3	3	3	3	3	3	3	3	3	3	3	3	3	3	5	4
304	20	2	4	4	3	3	3	3	4	3	5	4	4	4	4	4	3	3	3	4	4	4	4	4	4	4	4	5	5	3	4	5	5	5	5	5	5	5	5	5	5	5	5	5	5	5	5	5	5
305	19	2	4	4	4	4	3	2	4	3	5	3	4	4	4	3	1	3	3	3	3	3	4	4	4	4	4	4	4	4	4	4	3	4	4	4	4	4	3	4	3	4	4	3	3	3	2	3	3
306	19	2	3	4	4	4	3	3	4	2	3	3	4	4	3	4	2	4	4	4	3	4	3	4	4	3	4	4	3	4	2	4	4	4	4	4	4	3	3	4	3	4	4	3	4	4	2	4	4
307	19	2	5	4	5	5	5	3	5	5	3	3	3	3	5	1	2	1	3	3	4	3	3	2	1	1	5	5	4	5	3	2	2	2	4	3	2	1	1	3	1	1	1	1	2	2	3	2	2
308	19	2	3	2	3	2	2	1	2	1	5	5	5	5	5	5	5	5	5	5	5	5	5	5	3	5	5	5	5	5	5	5	5	5	5	5	5	1	5	5	5	5	5	5	5	5	5	5	5
309	19	2	4	4	4	4	2	3	3	2	4	4	4	4	4	4	4	4	4	4	4	4	4	4	3	3	3	3	3	3	2	4	4	4	4	4	4	2	3	4	3	4	4	4	4	3	3	3	3
310	19	2	5	4	2	2	1	1	1	1	4	5	5	5	5	4	5	1	5	5	5	5	4	4	2	5	5	5	5	5	5	4	4	4	2	2	2	1	1	5	3	5	5	5	5	5	3	4	4
313		2	3	3	3	5	3	3	3	3	3	3	3	3	3	3	3	3	3	3	3	3	3	3	3	3	3	3	3	3	3	5	5	5	5	5	5	5	5	5	5	5	5	5	5	5	5	5	5
315	19	2	4	5	5	4	5	5	5	5	5	5	5	5	3	3	3	5	5	5	3	4	5	5	5	5	5	5	5	5	5	5	5	5	5	5	5	5	5	5	5	5	5	5	5	5	5	5	5
317	19	2	3	3	3	3	3	3	3	3	3	3	3	3	3	3	3	3	3	3	3	3	3	3	3	3	3	4	4	5	5	5	5	5	5	5	5	5	5	5	5	5	4	4	4	4	4	4	4
318	21	1	3	3	4	2	3	3	3	3	3	3	4	5	5	4	4	2	4	4	3	4	3	3	3	3	4	4	3	3	3	4	3	4	3	4	4	4	4	4	4	3	4	3	3	4	3	4	3
319	19	2	3	4	3	3	3	3	3	3	5	4	4	4	4	4	4	4	4	4	3	4	4	4	4	3	4	4	4	4	4	4	4	4	4	4	4	4	4	4	3	4	4	4	4	4	4	4	4
320	18	1	5	5	5	5	5	5	5	5	5	5	5	5	5	5	5	5	5	5	5	5	5	5	3	3	3	3	3	3	3	3	3	3	3	3	3	3	3	2	2	2	2	2	2	2	2	2	2
321	19	2	3	2	3	2	5	5	4	3	5	3	3	3	3	3	5	1	4	4	4	4	4	4	5	5	5	2	5	3	3	3	3	3	3	3	3	3	3	3	3	3	3	3	3	3	3	3	3
322	18	2	5	5	5	5	5	5	5	5	5	2	5	5	3	5	5	5	5	5	5	5	5	5	5	5	5	4	4	5	5	5	5	5	5	5	5	5	5	5	5	5	5	5	5	5	5	5	5
324	21	2	2	4	4	4	3	4	1	1	4	5	5	5	5	5	4	3	5	5	5	5	5	5	5	4	4	5	5	5	5	4	5	5	5	5	5	5	5	5	5	5	5	5	5	5	5	5	5
325	19	1	3	2	2	2	3	2	3	3	4	4	4	2	4	3	2	2	2	4	2	4	3	3	3	2	3	4	3	4	3	3	4	4	3	2	3	2	3	4	2	3	4	4	4	5	5	5	5
326	19	2	3	2	2	1	1	1	2	1	5	5	5	5	5	5	4	5	5	5	5	4	4	4	3	3	3	3	3	3	3	3	3	3	3	3	3	3	3	3	3	4	4	3	3	3	3	3	3
327	20	2	5	5	5	5	5	2	3	3	5	5	5	5	5	5	5	2	5	5	5	5	5	5	2	5	5	5	5	5	5	5	5	5	5	5	5	1	3	5	3	5	5	5	5	5	5	5	5
328	20	2	5	3	3	3	3	3	3	3	3	5	5	5	5	5	5	5	5	5	5	5	5	5	3	5	5	5	5	5	5	5	5	5	5	5	5	5	5	5	5	5	5	5	5	5	5	5	5
329	19	2	4	4	4	4	2	2	2	2	5	5	5	5	5	5	5	4	5	5	5	5	5	5	4	5	5	5	5	5	5	5	5	5	5	5	5	5	5	5	5	5	5	5	5	5	5	5	5
330	19	1	1	1	1	1	1	1	1	1	5	5	5	5	5	1	5	1	5	1	5	5	5	5	5	5	5	5	5	5	5	5	5	5	5	5	5	5	5	5	5	5	5	5	5	5	5	5	5
331	18	2	3	4	4	4	2	2	2	2	4	3	3	3	5	5	5	2	3	3	3	3	3	3	3	3	3	3	3	3	3	3	3	3	3	3	3	3	3	3	3	3	3	3	3	3	3	3	3
332	19	2	3	4	2	2	3	2	4	2	3	3	2	3	2	2	4	1	4	3	4	2	4	3	3	4	4	5	2	4	3	2	3	3	2	3	2	2	2	4	2	3	4	4	4	4	2	4	4
333	19	1	5	5	5	5	5	5	5	5	5	1	5	5	5	5	5	5	1	1	1	1	1	1	1	1	1	1	1	1	1	1	1	1	1	1	1	1	1	1	1	1	1	1	1	1	1	1	1
334	19	2	2	2	2	2	1	2	1	1	5	5	5	5	4	5	4	4	4	4	4	4	4	4	5	5	4	4	4	4	4	4	4	4	4	4	4	4	4	4	4	4	4	4	4	4	4	4	4
335	19	1	4	4	4	4	4	4	4	4	3	3	4	4	4	2	3	4	4	4	5	4	5	4	5	4	5	4	5	4	5	4	5	4	5	3	4	5	5	3	3	4	5	4	3	4	4	3	4
336	18	2	3	3	3	3	5	4	4	4	3	2	3	3	3	2	3	3	2	3	2	2	2	2	2	3	3	3	3	2	4	3	2	2	2	2	2	4	3	3	3	3	3	3	3	3	3	2	2
337	19	2	5	3	4	4	3	3	4	4	5	5	5	4	5	5	5	4	3	3	2	3	2	3	4	4	4	5	5	5	3	3	3	5	4	5	3	3	3	3	3	4	4	4	5	5	3	3	3
338	20	2	3	3	3	2	2	2	2	1	5	5	5	5	5	5	2	2	5	5	5	5	5	5	2	2	3	4	5	3	4	4	4	4	5	5	5	3	4	5	5	3	4	3	5	3	3	4	3
339	19	1	1	5	1	1	1	1	1	1	5	5	5	5	5	3	2	2	5	5	5	5	5	5	5	5	5	5	5	3	5	5	5	5	5	5	5	5	5	5	5	5	5	5	5	5	5	5	5
340	19	1	2	3	2	2	3	2	3	2	4	4	4	4	4	4	4	4	4	4	4	3	3	4	2	3	5	4	4	4	4	3	3	4	3	4	3	4	3	3	3	3	3	3	3	3	3	3	3
341	20	2	3	3	4	3	2	1	2	1	4	5	5	5	5	5	5	3	5	5	5	5	5	5	5	5	5	5	5	5	5	5	5	5	5	5	5	5	5	5	5	5	5	5	5	5	3	5	5
342	20	2	2	2	2	2	2	2	2	2	2	2	2	2	3	3	3	3	3	3	3	3	3	3	3	3	3	3	3	3	3	3	3	3	3	3	3	3	3	3	3	3	3	3	3	3	3	3	3
344	20	2	4	4	4	4	2	2	2	2	4	4	4	4	4	4	4	4	4	4	4	4	4	4	5	5	4	4	5	5	4	5	5	5	5	5	5	2	2	5	3	5	4	4	5	4	3	5	5
346	20	1	1	1	1	1	1	1	1	1	5	3	5	5	3	3	3	3	3	3	3	3	3	3	3	3	3	3	3	3	3	3	3	3	3	3	3	3	3	3	3	3	3	3	3	3	3	3	3
347	19	1	1	1	1	1	1	1	1	1	5	5	5	5	5	5	5	5	5	5	5	5	5	5	5	5	5	5	5	5	5	5	5	5	5	5	5	5	5	5	5	5	5	5	5	5	5	5	5
348	19	2	3	5	3	3	1	3	4	5	5	5	5	5	5	5	5	1	5	5	4	4	3	5	4	3	5	5	5	5	5	3	5	4	4	4	4	4	4	4	4	4	4	4	4	4	4	4	4
349	21	2	4	3	3	4	3	3	3	3	5	4	4	4	3	4	3	3	3	3	3	3	3	3	3	3	3	3	3	3	3	3	3	3	3	3	3	3	3	3	3	3	3	3	3	3	3	3	3
351	19	1	3	3	3	3	3	3	3	4	5	4	4	4	4	4	4	4	4	4	4	3	3	4	3	3	4	3	3	3	3	3	3	3	3	3	3	3	3	3	3	3	3	3	3	3	3	3	3
352	19	2	2	2	1	1	1	1	2	1	5	5	5	5	5	3	3	3	5	5	5	5	5	5	4	3	3	3	3	3	3	3	4	4	4	4	4	3	4	4	5	5	4	3	3	3	3	3	3
353	19	2	4	3	4	3	3	3	3	3	5	3	4	4	4	4	3	2	4	4	3	4	5	4	4	4	4	4	4	4	4	2	3	2	4	4	4	3	4	4	4	4	4	4	3	3	3	4	4
354	20	2	3	3	3	3	3	3	3	3	3	3	3	3	4	5	5	5	5	5	5	5	5	5	5	5	5	5	5	5	5	5	5	5	5	5	5	5	5	5	5	5	5	5	5	5	5	5	5
355	20	2	4	3	3	3	4	4	4	4	4	3	4	4	5	5	4	1	4	4	3	3	3	3	3	3	3	3	3	3	3	3	3	3	3	3	3	3	2	2	3	3	3	3	3	3	3	3	3
356	19	2	5	5	5	3	1	1	3	1	5	5	5	5	5	5	5	2	5	5	3	5	4	5	5	5	5	5	5	4	5	5	5	5	5	5	5	2	1	5	1	5	5	3	5	5	3	5	5
357	20	2	3	3	3	3	2	2	2	1	4	4	5	5	4	4	3	4	4	4	4	4	4	4	4	4	4	4	4	4	4	4	3	4	4	4	4	3	3	4	4	4	4	4	4	4	4	3	3
358	20	2	3	3	2	3	1	1	3	3	3	5	5	5	3	5	2	3	4	4	4	4	4	4	4	4	5	4	4	4	5	4	4	5	5	5	5	1	3	4	3	3	4	4	4	4	3	5	5
359	19	1	4	5	5	4	3	1	2	1	5	4	5	5	5	4	5	5	5	5	3	4	4	3	3	3	3	3	5	3	4	5	5	5	4	3	4	3	3	4	4	4	3	4	4	3	2	4	4
360	20	2	2	4	3	2	2	1	4	2	5	5	5	5	5	3	5	1	5	5	3	4	3	3	4	2	4	5	4	3	5	4	4	5	3	3	4	3	4	5	4	5	4	4	4	2	4	3	5
361	19	1	3	3	1	1	1	5	5	3	5	5	5	5	5	5	3	5	5	5	5	5	5	3	5	5	5	5	5	5	5	1	1	3	5	5	5	3	1	5	1	3	3	3	3	4	3	3	3
362	19	1	3	2	2	3	2	2	2	2	3	3	3	3	3	2	2	2	3	3	3	3	3	3	3	2	2	3	3	3	3	2	2	3	3	3	2	2	3	3	3	3	3	3	3	3	2	3	3
363	20	2	2	4	1	1	1	1	2	1	5	5	5	5	5	5	5	2	5	5	5	4	5	5	4	4	4	4	5	3	2	3	4	4	4	4	5	2	2	5	3	4	4	4	5	5	3	5	5
364	18	2	3	3	3	3	1	2	4	2	5	5	5	5	4	4	3	3	4	3	4	3	2	4	2	4	2	3	4	3	5	3	4	2	4	3	4	4	4	3	3	4	2	5	5	5	2	2	4
365	18	2	3	3	1	1	3	2	3	2	4	5	5	5	5	5	5	3	4	4	4	4	4	4	4	3	5	5	5	5	4	4	3	4	5	5	5	3	5	3	5	4	4	4	4	4	4	4	4
366	19	2	3	3	3	3	3	3	3	3	3	3	3	3	3	3	3	3	3	3	3	3	3	3	3	3	3	3	3	5	4	4	3	3	3	3	3	4	3	4	4	3	3	4	4	3	3	3	3
367	20	2	3	2	1	3	2	1	3	2	4	3	3	3	5	4	3	3	3	3	3	4	3	3	3	3	3	4	4	4	4	3	3	4	2	3	3	3	3	3	3	3	3	3	3	3	3	3	3
368	20	1	2	2	2	2	3	2	2	2	3	3	3	3	4	3	3	2	3	4	5	3	5	2	3	5	5	3	2	4	4	3	3	3	3	3	3	3	3	3	2	2	2	2	3	2	1	3	3
369	19	1	1	1	2	1	2	2	1	1	5	3	5	5	5	3	5	2	3	3	3	5	3	3	3	1	5	3	3	3	5	3	3	5	5	2	5	3	1	3	3	3	3	3	3	3	3	3	3
370	19	2	3	4	3	3	3	3	3	3	5	5	5	5	5	5	5	5	5	5	5	5	5	5	5	5	5	5	5	5	5	5	5	5	4	4	4	5	5	5	5	5	5	5	5	5	5	5	5
371	19	2	5	5	5	4	4	5	5	5	3	4	5	5	5	5	3	2	5	5	2	5	5	5	5	5	5	5	5	5	5	5	5	5	5	5	5	5	4	5	5	5	5	5	5	5	5	5	5
372	19	2	3	4	4	4	2	2	2	2	4	2	4	4	4	4	3	2	4	4	3	3	3	3	4	3	2	3	3	3	2	4	4	4	2	4	4	3	2	3	3	4	3	3	4	3	2	4	3
373	19	2	3	4	4	4	1	1	1	1	5	5	5	5	5	5	4	4	5	4	3	5	5	4	4	4	3	4	4	4	5	5	5	5	5	4	4	2	4	5	3	5	5	3	4	2	3	5	5
374	20	1	3	3	3	3	1	1	3	1	5	5	5	5	4	3	3	3	4	3	4	4	4	3	4	4	3	4	3	3	3	5	5	5	4	4	4	3	4	5	5	5	5	5	5	5	2	4	4
375	19	1	3	3	3	3	3	3	4	3	4	4	3	4	4	4	4	4	3	3	3	3	3	3	3	3	3	3	3	3	3	3	3	3	3	3	3	3	3	3	3	3	4	3	3	2	3	3	3
376	19	2	5	4	3	2	5	3	3	2	5	5	5	5	5	5	5	5	5	5	5	5	5	5	5	5	5	5	5	5	5	5	5	5	5	5	5	2	5	5	5	5	5	5	2	5	2	5	5
377	19	2	3	4	4	5	3	3	4	4	3	3	4	4	3	2	4	4	4	4	3	4	3	4	3	3	4	4	4	4	5	4	4	5	4	3	4	2	1	2	3	4	4	3	4	4	2	3	4
378	20	2	3	5	3	2	1	3	3	3	5	5	5	5	5	5	5	5	5	5	5	5	5	5	3	5	3	5	5	5	5	5	5	5	5	5	5	3	5	5	5	5	5	5	5	5	5	5	5
379	19	2	3	3	2	2	2	2	4	2	5	5	5	5	5	4	4	2	4	4	4	3	4	4	2	4	4	4	4	4	4	3	4	4	4	4	4	4	4	4	4	4	4	4	4	4	4	4	4
380	19	1	4	4	4	4	4	2	4	4	5	5	5	5	4	4	4	2	4	4	3	4	4	4	4	4	4	4	4	4	4	4	4	4	4	4	4	4	4	4	4	4	4	4	4	4	4	4	4
382	19	2	4	4	4	4	2	2	3	2	5	5	5	5	5	5	5	1	4	3	3	5	4	3	4	4	4	4	4	4	4	4	4	5	4	4	5	3	2	4	3	4	5	3	4	4	3	4	5
383	19	2	3	3	2	3	3	3	3	2	4	4	4	4	4	4	3	4	4	4	4	4	4	4	4	4	4	4	4	4	4	4	4	4	4	4	4	3	3	4	3	3	3	3	4	4	3	4	4
384	20	2	5	5	5	5	2	1	3	1	5	5	5	5	5	5	5	1	5	5	5	5	5	5	3	3	4	3	3	3	4	4	5	5	2	5	5	1	1	5	3	3	3	3	3	3	2	5	5
385	18	2	4	4	4	4	3	2	3	3	5	5	5	5	5	4	1	3	4	4	4	4	4	4	3	3	3	3	3	3	3	4	3	3	3	3	3	3	3	3	3	3	3	3	3	3	2	3	3
386	19	2	4	4	4	4	4	4	4	4	4	4	4	4	4	4	4	4	4	5	4	4	4	4	4	3	4	4	4	4	4	4	4	4	5	5	5	5	5	5	5	5	5	4	5	5	4	4	5
387	19	2	3	3	3	3	2	2	2	2	5	5	5	5	5	5	3	3	5	5	5	5	5	5	5	5	5	5	5	5	5	5	5	5	5	5	5	2	3	5	5	5	5	5	5	5	5	5	5
390	20	2	3	3	2	2	2	2	3	3	2	3	3	2	3	3	3	3	3	3	3	3	3	3	3	3	3	3	3	3	3	3	3	3	3	3	3	3	3	3	3	3	3	3	3	3	3	3	3
391	20	2	3	3	3	3	3	3	3	3	3	3	3	3	3	3	3	3	3	4	4	4	4	4	3	3	3	3	4	3	4	3	3	4	4	3	4	3	4	3	3	4	4	4	4	3	3	3	4
392	20	1	1	1	1	1	1	1	1	1	1	5	5	5	5	5	5	5	5	5	5	5	5	5	5	5	5	5	5	5	5	5	5	5	5	5	5	5	5	5	5	5	5	5	5	5	5	5	5
395	20	2	4	4	5	4	4	4	4	5	5	5	5	5	4	4	4	4	4	4	4	4	4	4	5	5	4	4	4	4	4	4	4	4	4	4	4	4	5	5	4	5	4	4	4	4	4	5	4
396	20	1	1	1	1	1	1	1	1	1	5	5	5	5	5	5	5	5	5	5	5	5	5	5	5	5	5	5	5	5	5	5	5	5	4	4	4	3	3	4	3	3	3	4	3	4	3	4	4
398	20	2	5	4	4	4	5	4	5	5	1	2	2	4	4	3	3	3	3	3	3	3	3	3	3	3	3	3	3	3	3	3	4	2	4	4	2	3	3	3	3	3	2	2	2	2	2	2	2
399	19	1	1	1	1	1	1	1	1	1	1	1	1	1	5	5	5	5	5	5	5	5	5	5	5	5	5	5	5	5	5	5	5	5	5	5	5	5	5	5	5	5	5	5	5	5	5	5	5
400	20	2	5	5	4	3	2	3	3	4	5	5	5	5	5	3	5	2	4	4	3	3	4	3	4	5	5	5	5	5	4	4	5	4	4	4	4	4	4	4	4	4	4	4	4	4	3	4	4
401	19	2	4	4	4	3	3	3	2	2	5	5	5	5	4	4	4	3	4	4	4	4	4	4	4	4	2	3	3	3	4	4	4	4	4	4	4	2	4	4	4	4	4	3	4	4	3	4	4
402	18	2	3	4	3	3	3	3	5	2	4	2	3	3	3	3	3	3	3	3	5	5	5	5	3	3	3	3	3	3	4	3	4	3	3	3	3	3	3	3	3	3	3	3	3	3	3	3	3
403	20	2	4	5	5	4	1	1	3	3	5	5	5	5	5	3	3	3	3	3	3	3	3	3	3	3	3	3	3	3	3	3	3	3	3	3	3	3	3	3	3	3	3	3	3	3	3	3	3
404	19	2	3	3	3	3	3	3	3	3	3	3	3	3	5	5	5	2	5	5	5	5	5	5	5	5	5	5	5	5	5	5	3	3	3	3	3	3	3	3	3	5	5	5	5	5	5	5	5
405	20	2	5	5	5	5	3	3	5	4	5	1	5	5	5	5	5	1	3	3	3	3	5	5	5	5	5	5	5	5	5	5	5	5	5	5	5	5	5	5	5	5	5	5	5	5	5	5	5
407	22	1	1	1	1	1	1	1	1	1	5	5	5	5	5	5	5	5	5	5	5	5	5	5	5	5	5	5	5	5	5	5	5	5	5	5	5	5	5	5	5	5	5	5	5	5	5	5	5
408	20	2	5	5	5	5	3	3	5	5	5	5	5	5	5	5	3	4	3	3	3	3	3	5	3	3	5	5	3	5	5	3	3	3	3	5	3	5	5	3	5	3	5	3	5	3	4	5	4
410	20	2	4	3	5	5	3	3	4	2	5	5	5	5	5	5	4	5	5	4	4	5	5	5	5	5	5	5	5	5	5	5	5	5	5	5	5	5	5	5	5	5	5	5	5	5	5	5	5
411	20	2	3	4	3	3	3	3	3	3	4	4	5	5	3	3	3	4	4	4	4	4	4	4	4	4	4	4	4	4	4	3	3	4	4	4	3	3	4	4	4	4	4	4	4	4	4	4	4
412	19	2	4	3	4	3	2	3	4	5	5	5	4	3	5	5	4	4	4	4	4	3	4	4	2	3	3	4	4	4	4	3	3	3	4	4	3	4	4	2	3	4	4	4	4	4	3	3	3
413	19	1	4	4	4	4	3	4	4	4	5	4	4	4	5	4	3	4	5	5	5	3	4	4	4	4	4	4	4	4	3	4	4	4	5	3	4	5	4	4	4	4	4	4	4	4	4	4	4
414	20	2	3	3	3	3	3	5	5	3	3	3	3	3	3	3	3	3	3	3	3	3	3	3	3	3	3	3	3	3	3	3	3	3	3	3	3	3	3	3	3	3	3	3	3	3	3	3	3
415	20	2	3	3	5	5	2	2	3	3	3	4	3	4	4	4	4	5	4	4	4	4	5	4	5	5	3	5	3	4	4	4	4	4	4	4	4	4	4	3	3	3	3	3	3	3	3	3	3
416	19	2	3	4	2	2	4	4	3	3	3	3	3	3	3	3	3	3	3	3	3	3	3	3	3	3	3	3	3	3	3	3	3	3	3	3	3	3	3	3	3	3	3	3	3	3	3	3	3
417	20	1	3	4	3	3	3	4	4	4	3	3	4	4	4	4	4	4	4	4	4	4	4	4	5	5	5	5	5	5	5	3	4	3	4	3	4	3	4	3	3	4	4	4	4	4	4	4	4
418	19	2	4	4	4	4	2	4	4	3	4	4	4	4	3	1	3	1	3	3	3	4	4	4	4	4	4	4	4	4	2	4	4	5	4	4	4	4	4	4	4	4	4	4	4	4	4	4	4
419	20	2	5	4	4	4	3	3	4	2	5	5	5	5	5	3	5	5	5	5	5	5	5	5	5	5	5	5	5	5	5	4	3	5	5	5	5	5	5	5	5	5	5	5	5	5	5	5	5
420	19	2	5	5	4	5	5	2	3	1	5	5	5	5	5	5	3	1	3	5	3	3	4	4	3	3	3	3	4	4	3	4	4	4	4	4	3	2	4	2	3	4	3	2	4	4	2	4	3
421	20	2	3	3	3	3	4	3	3	4	3	3	3	3	4	4	3	4	3	3	3	3	3	3	3	3	3	3	3	3	3	3	3	3	3	3	3	3	4	3	3	3	3	3	3	3	3	3	3
422	20	2	3	2	2	2	3	4	4	4	5	5	5	5	5	5	5	4	5	5	4	5	4	4	4	4	4	4	4	4	4	2	3	4	4	4	4	3	4	4	4	4	4	4	4	4	4	4	4
423	20	2	4	4	4	4	3	3	4	3	4	3	3	4	4	2	4	4	4	4	3	4	3	3	2	3	3	4	4	4	4	4	4	4	4	4	4	3	4	3	4	4	4	4	3	3	3	4	4
424	19	2	5	5	5	5	5	5	5	2	5	5	5	5	5	3	5	5	5	5	5	5	5	5	5	5	3	5	5	3	5	4	4	4	4	4	4	3	4	4	4	5	5	5	5	5	5	5	5
425	20	2	3	3	3	3	3	3	3	3	3	4	4	4	4	2	3	4	4	4	4	3	4	4	4	4	3	4	4	4	2	3	3	3	3	4	4	4	4	3	4	4	4	4	4	3	2	3	4
426	21	2	2	3	4	4	2	2	3	3	5	4	5	4	5	4	5	5	4	4	5	4	4	4	4	5	5	5	5	5	5	5	5	5	5	5	5	3	3	4	3	5	5	5	5	5	2	5	5
427	19	2	3	4	2	2	1	1	2	1	5	5	5	5	3	4	2	3	4	5	3	4	5	5	3	3	3	4	3	3	1	5	5	5	3	4	5	2	3	5	3	3	4	3	4	5	3	4	4
428	20	1	1	1	1	1	1	1	1	1	5	5	5	5	1	1	1	1	5	5	5	1	1	1	5	5	5	5	5	5	5	5	5	5	5	5	5	5	5	1	5	1	1	1	1	1	1	5	5
429	20	2	1	1	1	1	1	1	1	2	5	5	5	5	5	5	3	3	5	4	4	4	5	5	1	5	5	5	4	5	5	5	4	5	2	5	5	1	5	4	3	4	4	4	4	4	4	4	4
430	20	2	4	4	4	4	4	3	3	4	5	5	5	5	5	5	5	5	5	5	5	4	4	4	4	4	4	4	4	4	4	4	4	4	4	5	4	4	4	4	4	5	5	4	4	4	4	4	3
431	19	2	4	3	4	2	1	2	4	4	5	4	4	4	5	5	5	2	5	5	5	5	5	5	5	5	5	5	5	5	5	5	5	5	5	5	5	4	4	4	3	5	4	4	4	5	4	5	5
432	20	2	3	3	4	3	4	4	4	2	5	5	5	4	4	5	4	2	4	3	3	2	4	4	2	4	5	3	4	4	2	3	3	4	4	3	2	4	4	3	4	3	4	3	4	4	2	3	4
435	19	2	4	4	4	4	2	4	3	3	4	4	5	4	4	4	3	3	3	4	4	3	4	4	3	3	4	4	4	4	4	4	4	3	4	4	4	4	4	4	4	4	4	4	4	4	4	4	4
436	19	2	4	4	4	4	3	2	3	3	4	4	4	4	3	4	4	3	3	3	3	4	3	4	2	2	2	3	3	3	4	3	3	3	3	3	3	3	3	3	2	2	3	2	3	3	2	3	3
437	19	2	4	4	4	4	3	3	3	4	5	4	4	4	5	3	4	1	3	3	1	3	3	3	3	3	3	3	4	4	5	4	4	3	4	3	3	2	3	3	3	3	4	3	4	3	4	4	3
438	19	2	3	3	4	5	3	3	2	2	5	4	5	3	3	3	3	3	3	4	4	3	4	3	4	4	4	4	4	4	4	3	3	3	3	3	3	3	3	4	4	4	4	4	4	3	4	4	4
439	19	2	4	4	4	4	2	3	2	2	4	4	4	4	4	4	4	4	4	4	4	4	4	4	4	4	4	4	4	4	4	4	4	4	3	4	4	2	4	4	3	4	4	4	4	4	3	4	4
440	20	2	4	4	4	4	3	3	4	3	4	5	5	5	4	4	4	3	4	4	4	4	4	4	3	4	4	4	4	4	4	4	4	4	4	4	4	3	4	3	4	4	4	4	4	3	3	4	4
441	20	2	4	5	3	4	2	3	4	4	5	5	5	5	5	5	2	3	5	4	4	3	3	4	2	2	4	2	5	2	5	3	4	4	5	5	5	2	2	5	2	2	5	2	4	2	4	5	5
442	20	2	3	3	3	3	3	3	3	3	3	3	3	3	4	4	3	4	4	4	4	4	4	4	4	4	4	4	4	4	4	4	4	4	4	4	4	4	4	4	4	4	4	4	4	4	4	4	4
443	20	2	3	4	3	3	2	2	4	2	3	3	4	4	5	4	3	3	4	4	3	4	4	4	3	3	3	3	4	3	4	4	4	4	5	4	4	3	4	4	2	4	4	3	4	4	4	4	4
444	20	2	2	2	2	2	2	2	4	2	5	5	5	5	4	4	3	4	4	4	5	4	4	4	3	4	4	4	4	4	4	4	4	4	1	5	5	1	4	4	4	4	4	4	4	4	1	4	5
445	19	2	3	3	3	3	2	2	3	2	4	4	4	4	5	4	4	3	4	5	4	5	5	4	3	4	4	4	5	3	5	3	4	3	3	4	5	2	3	3	3	3	3	3	4	4	3	4	4
446	20	2	4	5	4	4	3	3	3	2	5	3	5	5	5	4	3	4	4	4	3	3	4	4	3	4	2	2	2	2	2	5	5	5	5	3	5	4	3	4	3	5	4	4	5	4	3	3	4
447	20	1	4	4	4	5	3	2	3	1	5	5	5	5	5	5	5	2	4	4	4	5	4	3	2	3	4	4	2	2	5	5	4	4	4	5	5	2	1	5	2	4	4	4	5	4	3	4	4
448	19	2	2	2	2	2	2	2	3	2	4	3	4	4	4	4	4	3	4	4	4	4	4	4	2	3	3	4	3	3	4	4	4	4	3	3	4	2	3	4	4	4	4	3	4	3	3	4	4
449	19	2	3	4	3	3	2	2	2	2	4	3	3	3	4	4	3	2	4	4	4	3	4	3	3	4	2	2	3	2	3	4	3	4	4	4	4	2	3	3	3	3	3	3	4	4	4	4	3
450	20	2	4	3	2	2	4	3	4	3	4	3	3	3	5	5	3	2	3	3	3	4	4	4	2	2	4	4	4	3	4	3	3	4	3	3	3	2	3	3	3	3	3	3	3	3	2	4	4
451	20	2	3	3	4	4	1	1	1	1	5	4	5	5	4	4	3	1	4	3	3	3	3	3	2	3	4	3	2	3	3	4	5	5	4	4	4	3	4	4	5	4	4	3	4	3	3	2	2
452	19	2	4	3	3	3	2	2	4	2	5	4	5	5	5	5	3	3	5	4	4	4	5	5	3	4	4	4	4	3	5	4	4	5	4	4	4	3	3	4	4	4	5	4	4	4	3	5	5
453	20	2	4	4	5	5	2	3	4	3	4	3	4	4	3	5	3	2	4	3	2	4	3	3	2	1	4	2	4	2	5	4	5	5	5	5	5	5	5	5	5	3	5	5	5	5	3	5	5
454	20	2	4	3	5	4	1	2	2	2	5	5	5	5	3	3	1	4	4	3	3	4	4	3	2	3	3	3	5	4	3	4	5	5	5	4	5	1	4	5	3	3	5	3	5	4	3	4	5
455	20	2	4	4	4	4	4	3	4	2	5	3	5	4	5	5	3	5	3	4	2	5	4	2	2	4	4	4	5	5	5	4	5	5	4	5	4	3	1	4	3	2	5	3	4	3	3	4	4
456	20	2	1	1	1	1	5	5	5	1	4	3	3	5	3	3	1	2	5	5	5	5	5	5	5	3	5	5	5	5	5	5	5	5	5	5	5	2	5	5	5	5	5	5	5	5	5	5	5
457	18	2	4	5	4	4	3	2	3	2	5	5	5	5	5	5	3	3	4	4	4	4	4	3	3	3	4	4	3	3	5	5	5	5	5	5	5	5	3	5	4	5	5	5	5	5	3	5	5
458	20	1	5	5	5	5	5	5	5	5	5	2	2	2	3	3	1	3	3	3	4	1	5	5	1	1	5	5	5	5	5	3	3	3	3	3	3	3	3	3	3	2	2	2	2	2	2	2	2
459	20	1	3	4	3	3	2	3	2	1	5	4	5	5	4	3	3	3	5	5	4	3	4	3	3	4	4	3	3	4	5	4	4	4	4	4	4	3	4	4	4	5	5	5	4	4	4	4	4
460	19	2	4	4	4	3	2	3	2	3	3	3	3	3	4	4	4	2	3	3	4	4	4	4	4	4	4	4	4	4	4	4	4	4	4	4	4	4	4	4	4	4	4	4	4	4	3	4	4
461	18	2	1	2	2	2	2	2	3	3	5	5	5	5	5	5	5	4	4	4	4	5	5	3	4	4	5	5	5	5	5	5	5	5	5	5	5	5	5	5	5	5	5	5	5	3	4	4	4
462	18	2	4	4	4	4	4	2	4	4	4	4	4	4	5	4	4	3	4	4	4	4	4	4	4	4	4	4	4	4	4	4	4	4	4	4	4	4	4	4	4	4	4	4	4	4	4	4	4
463	20	2	4	4	4	4	3	2	3	3	5	4	4	4	5	5	5	3	4	4	4	4	4	4	4	4	4	4	4	4	4	4	4	4	4	4	4	4	4	4	4	4	4	4	4	3	3	3	3
464	18	2	5	5	5	5	3	4	4	2	4	4	4	4	5	5	4	5	5	5	5	5	5	5	5	5	5	3	3	4	4	5	5	5	5	5	5	5	5	5	5	5	5	5	5	5	5	5	5
465	19	2	2	2	2	2	1	1	2	1	5	5	5	5	4	4	4	3	3	3	3	3	3	3	3	3	3	3	3	3	3	3	3	3	3	3	3	3	3	3	3	3	3	3	3	3	3	3	3
466	19	2	4	4	4	4	4	4	4	2	5	5	5	5	5	5	5	5	5	5	5	5	5	5	5	5	5	5	5	5	5	5	5	5	5	5	5	2	3	5	3	5	5	2	5	5	5	5	5
467	19	2	3	3	3	3	2	2	3	3	5	5	4	4	4	4	4	4	4	3	4	4	4	4	4	4	4	4	4	4	4	4	4	4	4	4	4	4	4	4	4	4	4	4	4	4	4	4	4
468	20	2	5	5	5	5	3	4	4	4	3	3	3	4	4	4	4	2	3	3	3	3	3	3	3	3	3	3	3	3	3	3	3	3	3	3	3	3	3	3	3	3	3	3	3	3	3	3	3
469	18	2	5	5	5	5	5	5	5	3	4	3	4	4	4	3	3	3	3	3	3	3	3	3	3	3	3	3	3	3	3	3	3	3	3	4	3	3	3	3	3	3	3	3	3	3	4	3	3
470	20	2	5	5	5	5	3	2	5	1	5	5	5	5	4	5	3	4	5	5	5	5	5	5	3	5	3	5	5	5	5	5	5	5	1	3	5	2	1	5	1	5	5	5	5	5	3	5	5
471	20	1	3	5	4	3	2	4	3	4	5	4	4	4	4	3	3	2	4	4	3	4	3	3	2	2	2	3	3	3	3	4	4	4	3	4	2	3	3	3	3	3	4	3	3	2	4	4	4
472	20	1	3	3	3	3	3	3	3	2	5	5	5	5	5	5	3	3	5	5	5	5	5	5	5	5	5	5	5	5	5	5	5	5	5	5	5	5	5	5	5	5	5	5	5	5	5	5	5
473	19	2	4	4	4	4	3	3	3	2	5	4	5	4	5	5	3	2	3	3	5	4	4	3	2	2	4	4	4	4	2	4	4	4	3	3	4	3	4	3	4	5	5	4	5	4	2	3	4
474	18	1	3	3	3	4	2	2	4	4	5	5	5	5	4	5	4	3	4	5	5	4	5	5	5	5	5	5	5	5	4	4	4	5	3	3	3	3	3	3	3	4	4	3	4	3	2	3	3
475	20	2	3	3	3	3	2	2	3	2	5	3	4	4	4	4	3	3	3	3	3	4	3	3	3	4	3	3	3	3	4	4	3	4	3	3	3	3	3	3	3	3	4	3	3	3	3	3	4
476	21	1	2	2	2	2	2	2	2	5	2	4	4	4	5	5	1	1	5	5	5	5	5	5	3	3	3	3	3	3	3	3	3	3	3	3	3	3	3	3	3	3	3	3	3	3	3	3	3
477	19	2	3	2	3	3	4	1	5	1	3	4	5	5	5	5	4	2	2	2	2	5	2	4	2	4	4	5	4	2	5	3	3	5	2	5	3	2	1	4	2	3	4	4	2	4	4	5	4
478	19	2	5	5	5	5	5	4	3	4	5	3	5	5	4	3	3	3	3	3	3	3	3	3	3	3	3	3	3	3	3	3	3	3	3	3	3	3	3	3	3	3	3	4	2	4	3	3	4
479	20	2	3	3	2	3	2	1	4	4	5	5	5	5	5	5	2	2	5	5	4	4	3	3	3	4	3	3	3	4	2	5	5	5	3	4	5	3	5	3	5	3	5	4	4	4	3	3	4
480	19	2	2	4	3	3	3	2	3	3	4	4	4	4	5	4	4	3	4	4	3	2	2	3	2	4	3	4	4	4	4	3	3	3	3	3	3	3	3	3	3	3	3	3	3	3	3	3	3
481	21	2	3	4	3	3	2	2	3	1	5	5	5	5	5	3	3	3	5	5	3	4	5	5	3	2	2	3	3	3	5	5	5	5	5	4	5	3	4	4	4	4	4	4	4	4	4	4	4
482	19	2	3	3	3	4	2	3	2	2	5	5	5	5	4	2	4	1	3	3	3	3	3	3	3	3	3	3	3	3	3	3	3	3	3	3	3	3	3	3	3	3	3	3	3	3	3	3	3
483	19	2	4	4	3	3	3	4	3	3	4	3	4	4	4	3	3	3	3	3	3	3	3	3	4	3	3	3	3	3	4	3	3	3	3	3	3	3	3	3	3	3	3	3	3	3	3	3	3
484	19	2	4	4	4	4	3	3	4	4	3	3	3	3	3	4	4	3	3	3	3	3	3	4	2	2	2	4	4	4	4	3	3	3	3	3	3	3	3	4	4	3	4	3	4	3	4	3	3
485	19	2	4	5	5	4	4	3	4	3	4	4	4	4	3	3	4	2	3	4	3	4	4	4	4	3	5	4	5	4	3	4	4	4	4	4	4	2	4	3	3	4	4	4	4	4	4	3	4
486	20	2	3	3	3	3	2	2	3	2	5	5	5	3	4	4	3	2	3	4	4	5	4	4	4	5	3	4	4	3	4	5	5	5	4	4	4	2	3	4	3	4	4	4	4	4	4	4	4
487	19	2	2	3	2	3	2	3	3	2	3	4	4	4	4	4	3	1	4	4	4	4	4	4	4	4	4	4	4	4	4	4	3	4	3	4	4	4	3	4	3	4	4	4	4	4	3	4	4
488	20	2	4	3	3	2	3	2	3	3	4	4	4	4	4	4	2	4	4	4	4	4	4	4	4	4	4	4	4	4	4	4	4	4	4	4	4	4	4	4	4	4	4	4	4	4	4	4	4
489	20	2	4	4	4	4	2	2	3	2	5	3	5	5	5	5	5	3	3	3	3	5	5	3	3	4	4	4	4	4	5	5	5	5	5	5	4	3	3	5	5	4	4	4	5	3	3	3	4
490	19	2	3	4	4	2	2	3	1	1	5	4	4	4	5	5	3	3	5	5	5	5	5	5	5	5	5	5	5	5	5	5	5	5	5	5	5	1	4	5	4	5	5	5	5	5	5	5	5
491	20	2	3	3	3	3	2	2	3	2	5	5	5	5	4	4	3	3	5	5	4	5	4	3	3	4	4	4	4	4	4	3	3	5	4	4	4	3	4	4	4	4	4	4	4	4	3	4	4
492	19	2	5	5	5	5	5	3	5	5	5	3	3	3	3	3	3	3	3	3	3	3	3	3	3	3	3	3	3	3	3	3	3	3	3	3	3	3	2	3	3	3	3	3	3	3	3	3	3
493	20	2	4	3	3	2	1	2	2	1	5	3	5	4	3	4	3	1	4	5	4	5	5	3	3	3	3	3	3	3	3	4	3	3	3	3	3	3	3	3	3	4	3	3	3	3	3	3	3
494	20	2	3	2	3	4	3	2	3	3	5	5	5	4	5	4	5	2	4	4	3	4	4	3	3	4	4	4	3	3	3	4	5	3	3	3	4	3	4	4	3	4	4	3	3	3	3	4	3
495	19	2	5	5	5	5	2	2	4	1	5	5	5	5	5	5	1	5	5	5	5	5	5	5	5	5	5	5	5	5	5	3	3	5	4	4	4	3	2	5	2	4	5	5	5	5	5	5	4
496	20	2	4	3	3	3	2	3	3	2	4	4	4	4	5	3	3	4	3	3	2	3	3	4	2	3	4	4	4	4	4	3	3	3	3	3	3	3	3	3	3	4	3	3	3	3	3	3	3
497	19	2	4	4	4	4	2	2	2	2	5	5	5	5	5	5	5	3	5	5	5	5	4	4	5	5	5	5	5	4	5	5	5	5	5	5	5	3	4	4	5	5	5	5	4	4	4	3	5
498	19	2	3	4	4	4	3	3	3	2	4	5	5	5	4	4	3	3	3	4	4	4	4	4	4	4	4	4	4	4	4	4	4	4	4	4	4	4	4	4	4	4	4	4	4	4	3	3	3
499	18	2	4	4	4	4	4	3	4	2	5	5	5	5	5	5	5	1	5	4	2	5	5	3	3	3	5	5	5	5	2	5	5	5	3	4	5	3	5	4	2	4	5	3	3	3	5	4	3
500	19	2	3	3	4	4	3	4	4	4	4	4	4	5	4	4	4	4	4	4	4	4	4	4	4	4	4	4	4	4	4	4	4	4	4	4	4	4	4	4	4	3	4	3	4	3	4	3	3
501	19	2	5	5	5	5	4	3	4	2	5	5	5	5	5	5	5	4	5	5	4	5	5	5	5	5	5	5	5	5	5	5	5	5	5	4	5	3	3	5	4	5	5	5	5	5	3	5	5
502	20	2	5	4	5	4	4	4	4	4	4	4	4	4	4	3	3	4	4	4	4	4	4	4	4	4	4	4	4	4	4	4	4	4	4	4	4	4	4	4	4	4	4	4	4	4	4	4	4
503	19	2	4	3	4	4	3	3	2	2	2	2	4	4	4	4	3	2	4	3	3	4	4	4	4	3	3	4	3	4	4	3	4	4	4	4	4	3	2	4	3	3	4	3	4	3	4	4	3
504	18	2	5	5	4	5	3	3	3	4	3	3	3	3	4	2	5	3	4	4	3	3	3	3	4	4	4	4	4	4	5	5	4	4	3	3	3	3	3	3	3	3	3	3	3	3	3	3	3
505	20	2	4	3	4	3	3	2	2	2	5	5	5	5	5	5	5	1	5	4	4	5	4	4	4	4	4	4	4	4	4	4	4	4	4	4	4	4	4	4	4	4	4	4	4	4	4	4	4
506	20	2	4	3	4	4	2	2	3	2	5	5	5	5	4	4	3	4	5	5	5	4	4	5	3	5	4	4	4	4	4	5	5	5	2	4	4	3	3	4	3	3	4	3	4	4	4	4	4
507	20	2	4	3	3	3	2	1	4	2	5	5	5	5	4	4	4	3	5	4	2	4	4	4	3	4	4	1	3	4	5	5	3	2	4	4	4	1	5	5	2	4	4	2	4	4	4	4	4
508	20	2	5	5	5	3	3	2	2	2	5	5	5	5	5	5	5	5	5	5	5	5	5	5	5	5	5	5	5	5	5	5	5	5	5	5	5	1	1	5	5	5	5	4	4	4	4	4	5
509	20	2	2	2	2	3	3	3	2	2	4	4	4	4	5	5	4	2	5	5	5	5	5	5	5	5	5	5	5	5	5	5	5	5	5	5	5	5	4	5	5	5	5	5	5	5	5	5	5
510	19	2	5	5	5	5	3	4	4	5	4	3	5	5	5	3	4	4	3	4	4	2	3	4	3	4	4	4	4	4	5	3	2	3	2	3	2	2	2	2	3	2	4	3	3	3	3	4	4
511	20	2	2	3	3	3	3	2	3	3	4	4	4	4	4	3	4	2	3	2	3	2	3	4	3	3	3	3	4	3	4	3	3	4	3	3	3	3	3	3	3	3	3	3	3	3	3	3	3
512	20	2	3	3	2	2	1	1	2	1	5	5	5	5	3	4	3	2	4	4	4	4	4	4	3	4	4	5	5	5	2	3	3	4	4	4	5	3	3	4	4	4	4	4	4	4	3	4	4
513	20	2	3	3	3	3	3	3	3	3	3	5	5	5	4	4	4	4	3	3	3	3	3	3	3	3	3	3	3	4	4	4	4	3	4	4	4	4	4	3	3	3	3	3	3	3	3	3	3
514	20	2	3	3	3	3	3	2	2	2	4	4	4	4	4	4	4	4	4	4	4	4	4	4	4	4	4	4	4	4	4	4	4	4	3	3	3	3	3	3	3	3	3	3	3	3	3	3	3
515	20	1	4	4	4	4	3	3	3	3	4	4	4	4	4	4	4	4	4	4	4	4	4	4	4	4	3	4	3	3	4	3	3	4	4	4	4	4	4	4	4	4	4	4	4	4	4	4	5
516	20	2	4	3	3	3	4	2	4	2	5	5	5	5	3	3	4	5	4	4	4	3	4	4	4	4	4	4	4	4	3	4	4	4	3	3	3	3	4	3	3	3	3	3	4	3	3	4	3
517	18	2	2	3	3	3	2	3	3	3	3	3	3	3	4	3	3	3	3	3	3	3	3	3	3	3	3	3	3	3	3	3	3	3	3	3	3	3	3	3	3	3	3	3	3	3	3	3	3
518	19	2	5	5	5	5	5	4	3	3	5	5	5	5	5	5	5	3	5	5	5	5	5	3	3	3	3	4	4	5	4	4	4	5	4	4	4	2	4	4	3	4	4	4	4	4	3	4	4
519	18	2	5	4	4	5	4	2	2	3	4	3	4	4	5	4	3	2	4	4	2	4	3	3	2	2	2	3	4	2	4	4	3	5	2	2	3	3	2	4	1	2	2	2	3	4	4	2	2
520	19	2	5	3	4	4	1	1	2	3	2	4	5	5	5	4	5	2	3	4	3	3	3	3	3	2	3	2	3	4	3	5	4	5	2	2	3	1	1	5	1	3	3	3	3	3	3	3	3
521	20	2	5	5	5	5	5	5	5	5	5	3	5	5	5	5	1	5	5	5	5	5	5	5	5	5	5	3	5	5	5	5	5	5	1	5	5	1	5	5	5	5	5	5	5	5	5	5	5
525	19	2	3	4	4	3	3	2	3	2	5	5	5	5	5	5	5	3	4	4	4	4	4	3	3	3	3	4	3	3	2	4	4	5	3	4	4	3	2	4	1	4	4	4	4	4	4	3	3
526	19	2	5	5	5	5	3	1	3	1	5	5	5	5	5	5	3	5	5	5	5	5	5	5	5	5	5	5	5	5	5	5	5	5	3	5	5	1	1	5	5	3	5	5	5	5	3	5	5
527	19	2	4	4	4	4	3	3	3	3	4	3	3	3	4	4	4	4	4	4	4	4	4	4	4	4	4	4	4	4	4	4	4	4	4	4	4	4	4	4	4	4	4	4	4	4	4	4	4
528	20	2	5	5	3	4	2	3	5	5	5	4	5	5	5	5	5	1	5	5	5	5	5	5	3	3	3	3	5	5	1	4	4	5	5	5	3	2	5	5	5	5	5	5	5	5	5	5	5
529	20	1	1	2	3	3	3	3	3	4	2	4	2	5	4	3	3	4	3	2	4	5	5	3	5	3	4	4	2	4	5	4	4	4	3	3	5	4	3	3	4	4	3	4	3	4	2	4	3
530	19	2	3	2	2	1	1	1	1	1	5	5	5	5	5	5	3	5	5	5	5	5	5	5	5	5	5	5	5	5	5	5	5	5	5	5	5	5	5	5	5	5	5	5	5	5	5	5	5
531	19	2	3	1	1	1	5	1	5	5	2	3	5	5	5	5	5	5	5	5	5	5	5	5	5	5	5	5	5	5	1	5	5	5	5	5	1	1	3	2	5	5	5	5	5	1	5	5	5
532	19	2	3	3	3	3	3	2	2	2	5	5	5	5	5	5	5	5	5	5	5	5	5	5	5	5	5	5	5	5	5	5	5	5	5	5	5	5	5	5	5	5	5	5	5	5	5	5	5
533	21	1	5	5	5	3	4	4	4	4	4	4	4	5	5	2	4	5	5	5	5	5	3	4	5	5	5	5	5	5	5	5	5	5	5	5	5	5	5	5	5	5	5	5	5	5	5	5	5
534	19	2	3	3	3	3	3	3	3	3	3	3	3	3	3	3	3	3	3	3	3	3	3	3	3	3	3	3	3	3	3	3	3	3	3	3	3	3	3	3	3	3	3	3	3	3	3	3	3
535	21	2	4	4	4	4	4	4	4	4	4	3	4	4	4	4	4	4	4	4	3	3	4	4	4	4	4	4	4	4	4	3	3	4	4	4	3	4	4	4	4	4	4	4	4	4	4	4	3
537	19	2	5	4	3	3	1	3	3	3	4	4	4	4	4	4	4	4	4	4	4	3	4	4	4	4	4	4	4	4	4	3	3	3	4	4	4	4	4	4	4	4	4	4	4	4	4	4	4
538	20	2	3	4	3	2	3	3	4	3	3	3	3	3	2	3	3	4	3	3	2	2	3	3	3	4	4	2	4	4	4	3	3	4	3	3	4	5	2	3	4	5	4	3	4	4	3	4	3
539	19	2	4	4	4	5	3	3	4	1	5	5	5	5	3	3	3	3	3	4	3	4	3	4	3	3	3	5	3	3	5	4	3	4	3	3	3	3	2	5	2	3	3	3	4	5	3	4	3
541	20	2	5	5	5	5	5	5	5	5	5	4	4	5	5	5	5	3	3	3	3	5	3	5	5	5	3	5	5	5	5	5	5	5	5	5	5	5	3	3	3	3	3	2	5	5	5	5	5
542	19	2	3	4	4	4	3	3	3	2	4	4	4	4	4	4	4	4	4	4	4	4	4	4	4	4	4	3	3	4	3	4	3	3	3	3	3	3	3	3	3	3	3	3	3	3	3	4	4
543	19	2	3	3	3	3	3	3	2	2	5	5	5	5	5	5	3	4	5	3	5	5	5	3	3	5	3	4	4	3	4	4	3	4	4	4	5	1	3	4	4	3	4	3	4	3	4	3	4
544	20	2	4	4	4	4	3	3	4	3	5	5	5	5	5	5	4	4	4	4	4	4	4	4	4	4	4	4	4	4	4	4	4	4	4	4	4	4	4	4	4	4	4	4	4	4	4	4	4
545	20	2	4	3	2	2	3	3	2	2	5	3	4	5	5	5	5	5	3	3	3	4	3	5	2	2	2	4	2	2	2	3	3	5	3	3	3	3	5	3	3	3	3	3	3	3	3	3	3
546	19	2	4	4	3	3	2	3	3	3	5	3	5	5	5	4	5	5	5	5	5	4	5	5	5	5	5	5	5	5	4	5	5	5	4	5	5	3	4	4	4	3	3	3	3	4	4	4	4
547	19	2	4	4	4	4	2	3	4	3	4	4	4	4	5	4	3	2	3	3	3	3	3	3	3	3	3	3	3	3	3	3	4	4	4	2	2	2	2	4	3	3	3	3	3	3	3	3	3
548	19	2	3	2	2	2	2	2	2	2	5	5	5	5	3	3	3	2	3	4	4	4	3	4	4	4	3	2	3	3	4	4	4	5	2	2	5	5	3	4	2	3	3	3	3	4	2	4	4
549	19	2	2	2	1	2	2	3	2	3	2	3	2	2	4	4	4	5	4	4	4	5	4	4	3	5	4	5	5	3	4	4	5	5	4	3	4	4	5	4	4	5	4	4	3	4	5	4	5
550	20	2	4	4	4	4	3	3	4	3	3	4	4	4	4	3	3	3	3	3	3	3	4	4	3	3	3	3	3	4	3	3	4	5	3	3	3	3	3	3	4	3	3	3	3	3	3	3	3
551	20	2	2	2	2	1	1	1	1	1	5	5	5	5	5	5	5	5	5	5	5	5	5	5	5	5	5	5	5	5	5	5	5	5	5	5	4	4	4	4	4	4	4	4	4	4	4	4	4
552	19	2	3	2	2	3	2	1	2	2	5	4	5	5	5	1	5	1	5	5	5	5	5	3	2	4	4	2	3	2	5	5	5	5	5	5	5	5	3	5	5	5	5	5	5	5	5	5	5
553	19	2	1	3	2	2	2	2	2	2	5	5	5	5	5	5	5	5	5	5	5	5	5	5	5	5	5	5	5	5	5	5	5	5	5	5	5	5	5	5	5	5	5	5	5	5	5	5	5
555	19	2	5	4	4	3	2	1	2	3	5	5	5	5	5	5	4	2	5	5	3	4	4	4	4	4	5	5	5	4	5	4	4	5	3	4	4	2	4	4	4	5	5	4	4	4	4	4	5
556	19	1	4	4	4	3	2	2	3	3	5	5	5	5	4	4	4	3	4	4	4	4	4	4	3	3	3	3	3	3	4	5	5	5	4	4	5	4	4	4	4	4	4	4	4	4	4	4	4
558	19	2	4	4	4	4	2	2	2	3	3	4	4	4	4	4	4	4	4	4	3	4	3	4	3	4	4	4	4	4	4	4	4	5	5	5	5	5	4	4	3	3	3	4	4	3	3	4	4
559	19	2	3	3	3	4	2	3	3	4	5	5	5	5	4	3	3	3	4	4	3	4	3	3	3	4	4	4	4	4	3	5	5	5	3	5	5	2	3	5	3	3	5	4	5	5	3	3	5
560	19	2	3	3	3	3	3	3	4	3	4	4	4	4	4	4	3	2	4	4	4	3	4	4	4	4	4	3	3	3	3	3	3	3	3	3	3	3	3	3	3	3	3	3	3	3	3	3	3
561	20	2	1	1	1	1	1	1	1	1	5	5	5	5	5	5	5	5	5	5	5	5	5	5	5	5	5	5	5	5	5	5	5	5	5	5	5	1	5	5	5	5	5	5	5	5	5	5	5
562	19	2	3	3	3	3	2	2	2	1	3	3	4	4	2	3	2	3	3	3	4	3	3	3	3	4	4	4	4	3	2	3	3	3	3	3	4	3	3	3	3	3	3	3	3	3	3	3	3
563	20	2	4	4	4	4	3	2	2	2	5	5	5	5	5	4	3	3	4	3	3	3	4	4	2	4	3	5	3	3	3	4	3	4	3	3	4	2	4	4	4	4	5	5	5	3	5	4	3
564	19	2	2	2	2	2	1	2	3	2	5	4	5	5	5	5	4	2	5	5	4	4	4	5	2	5	2	4	4	4	4	4	3	5	3	4	4	3	4	4	4	5	4	4	4	4	3	4	5
565	19	2	3	3	3	3	3	3	3	3	3	3	3	3	3	3	3	3	3	3	3	3	4	4	3	4	3	3	3	3	3	3	3	3	3	3	3	3	3	3	3	4	3	4	3	3	3	3	3
566	19	1	3	1	1	1	3	3	3	3	3	3	4	5	5	5	5	5	5	5	5	5	5	5	5	5	5	5	5	5	4	5	5	4	4	4	4	4	4	5	5	3	5	3	4	4	1	3	3
567	19	2	5	5	4	4	3	3	3	1	5	4	5	5	5	5	5	5	5	5	5	5	5	5	4	4	4	4	4	4	4	4	4	4	4	4	4	4	4	4	4	4	4	4	4	4	4	4	4
568	19	2	4	4	4	4	3	3	3	3	3	3	3	3	5	5	5	5	5	5	5	5	5	5	5	5	5	5	5	5	5	5	5	5	5	5	5	5	5	5	5	5	4	5	5	5	5	5	5
569	21	1	3	4	2	2	3	4	4	3	5	5	4	5	3	3	3	3	3	3	3	3	3	3	4	3	4	4	3	4	3	4	3	4	3	4	3	4	3	4	3	4	3	4	3	4	3	4	3
570	20	2	3	3	2	1	1	2	2	2	5	5	5	5	5	5	5	4	5	5	5	5	5	5	4	5	5	5	5	5	5	5	5	5	4	4	5	3	3	3	4	4	3	4	4	4	4	3	4
571	20	2	3	3	3	3	2	2	2	1	5	3	4	3	4	4	3	3	3	3	3	3	3	3	3	3	3	3	3	4	4	3	3	4	3	3	3	3	3	3	3	3	3	3	3	3	3	4	4
572	20	2	4	4	5	5	4	4	4	3	5	5	5	5	5	4	3	4	5	5	5	4	4	4	3	4	4	5	5	5	5	5	4	5	5	5	3	4	5	3	5	5	5	5	4	5	5	4	5
573	20	2	3	3	3	3	3	3	3	3	3	3	3	3	3	3	3	3	3	3	3	3	3	3	3	3	3	3	3	3	3	3	3	3	3	3	3	3	3	5	3	3	3	5	5	5	2	3	3
574	20	2	5	5	5	5	3	3	5	3	5	3	5	5	5	5	5	2	5	5	5	5	3	5	5	5	5	5	5	5	5	3	5	5	5	5	5	5	5	5	5	5	5	5	5	5	5	5	5
575	19	1	3	3	3	3	2	2	2	3	4	5	5	5	5	5	5	3	5	5	4	5	5	5	5	4	5	5	4	4	5	4	4	5	5	5	4	4	3	4	4	5	5	5	5	5	3	5	5
576	21	2	4	4	4	3	2	3	4	4	5	5	5	5	4	4	5	1	3	3	5	4	5	3	3	5	5	5	5	5	3	4	5	5	4	4	2	3	5	5	5	5	5	5	5	5	3	4	4
577	20	1	3	3	3	3	2	3	3	4	5	5	5	5	5	3	5	3	5	5	5	3	5	5	5	5	5	5	5	5	3	5	5	5	3	3	5	3	1	4	1	5	3	5	5	5	4	5	5
578	19	2	5	4	4	4	3	2	3	4	5	4	5	5	5	5	3	3	4	4	4	4	4	4	4	4	5	4	4	4	3	4	4	4	5	4	4	3	1	4	4	4	4	4	5	4	3	4	5
579	19	2	3	3	3	3	2	1	2	1	5	4	5	5	5	5	3	3	5	5	3	4	4	4	4	3	4	4	4	4	4	4	3	4	3	4	2	2	4	4	4	3	4	3	5	5	2	4	4
582	19	2	3	3	3	3	2	2	2	1	3	3	3	3	3	3	3	3	3	3	3	3	3	3	3	3	3	3	3	3	3	3	3	3	3	3	3	3	3	3	3	3	3	3	3	3	3	3	3
583	19	2	3	3	3	3	3	2	3	2	3	3	3	3	3	3	3	3	3	3	3	3	3	3	3	3	3	3	3	3	3	3	3	3	3	3	3	3	3	3	3	3	3	3	3	3	3	3	3
584	19	2	3	4	5	5	3	3	3	3	3	3	3	3	5	5	4	3	5	5	5	4	5	5	5	3	3	3	3	5	5	3	3	4	3	3	3	3	3	3	3	3	3	3	3	3	3	3	3
585	18	1	5	5	5	5	5	5	5	5	5	5	5	5	5	5	5	5	5	5	5	5	5	5	5	5	5	5	5	5	5	5	5	5	5	5	5	5	5	5	5	5	5	5	5	5	5	5	5
587	20	2	3	3	3	3	2	2	3	2	3	4	4	4	3	3	3	3	3	3	3	3	3	3	3	3	3	3	3	3	3	3	3	3	3	3	3	3	3	3	3	3	3	3	3	3	3	3	3
589	20	1	3	2	3	3	2	2	3	2	3	4	4	4	4	4	3	3	4	4	4	4	4	4	3	3	3	3	3	3	3	5	4	4	4	4	4	4	3	4	3	4	4	4	4	4	4	4	4
590	20	2	4	4	4	4	3	3	3	3	3	3	3	3	5	5	3	3	3	3	3	3	3	3	3	3	3	3	3	3	4	4	4	3	3	3	3	3	3	3	3	3	3	3	3	3	3	3	3
591	19	2	2	2	2	2	2	2	2	2	2	2	2	2	2	2	2	2	3	3	3	3	3	3	3	3	3	3	3	3	3	3	3	3	3	3	3	3	3	3	3	3	3	3	3	3	3	3	3
592	19	2	4	5	4	4	2	2	4	5	2	3	4	3	5	3	3	1	4	3	2	4	5	3	1	3	3	3	2	4	2	4	3	3	3	3	2	2	4	4	4	4	3	4	3	4	3	4	3
594	19	2	3	4	4	3	3	2	3	2	5	4	4	4	5	5	4	5	4	4	4	4	3	4	4	4	4	4	4	4	4	4	4	4	3	3	3	3	3	4	4	4	4	3	3	3	3	3	3
596	19	1	4	4	4	4	2	1	3	3	4	3	4	4	4	4	2	5	4	4	2	4	4	3	4	3	4	4	4	4	5	4	4	4	3	4	4	4	4	4	3	4	4	4	4	4	3	3	4
598	20	2	4	4	4	4	2	2	3	2	5	5	5	5	5	5	5	1	5	5	3	3	4	3	5	4	5	5	5	5	5	5	5	5	5	5	5	2	5	3	5	5	5	5	5	5	5	5	5
599	21	1	3	3	1	1	2	1	1	1	5	1	5	5	5	4	1	3	3	3	3	3	3	3	3	3	3	3	3	3	3	3	3	3	3	3	3	3	3	3	3	2	3	3	3	3	3	3	3
601	18	2	3	3	3	3	2	4	3	3	4	3	4	4	3	3	2	3	3	3	3	4	3	3	3	3	3	3	3	3	3	4	4	5	4	3	3	2	2	3	3	3	3	3	3	3	3	3	3
602	20	2	2	5	5	5	2	3	4	5	5	3	5	5	5	5	2	1	2	2	2	5	5	5	5	5	5	5	5	5	5	2	2	2	3	2	3	2	5	2	5	5	5	5	5	5	5	5	5
603	18	2	4	4	4	4	3	4	4	2	2	4	4	4	3	3	3	3	3	3	3	4	3	3	3	3	4	4	4	4	4	4	4	4	4	4	4	3	3	4	4	3	3	3	4	4	4	3	4
604	19	2	5	3	4	3	3	3	3	4	3	2	4	4	4	3	4	3	4	4	4	4	4	4	4	5	5	4	4	3	3	3	3	3	5	3	2	4	3	3	3	3	3	3	3	3	3	2	3
605	19	2	3	3	3	3	3	2	3	3	3	3	3	3	4	4	3	3	4	4	4	4	4	4	3	3	3	3	3	3	3	3	3	3	3	3	3	3	3	3	3	3	3	3	3	3	3	3	3
606	19	2	4	4	3	3	2	3	4	2	5	4	5	5	5	4	2	2	4	4	4	5	4	4	4	4	5	5	5	5	5	4	4	5	5	5	5	4	3	4	3	3	4	3	3	4	4	4	5
607		2	2	2	1	2	3	2	2	1	3	3	4	3	4	4	2	2	3	3	2	4	4	3	3	3	2	3	3	3	2	3	3	4	3	4	3	2	4	4	3	3	2	4	4	4	2	3	2
608	18	2	3	2	3	3	3	3	3	1	4	4	4	5	5	5	3	3	4	4	4	5	4	4	3	4	4	4	4	4	5	4	4	4	4	4	4	2	2	4	3	4	4	4	4	4	4	2	4
609	18	2	4	3	3	3	3	1	3	3	3	3	3	3	5	5	4	4	4	4	3	3	5	3	3	3	4	4	4	3	5	3	3	3	3	3	3	3	3	3	3	3	3	3	3	3	3	3	3
610	19	2	3	3	1	2	1	1	3	1	5	5	4	4	5	5	3	1	5	5	3	5	5	4	4	4	4	4	4	5	2	5	4	5	4	4	4	3	4	4	5	3	4	3	4	5	2	4	4
611	19	2	3	4	3	3	3	2	4	4	5	4	4	4	5	4	3	4	5	4	5	4	5	5	4	4	5	5	3	4	5	4	4	5	4	5	4	4	4	5	4	5	5	5	5	4	3	4	4
612	21	2	4	4	3	3	3	3	2	2	5	4	5	5	5	5	5	3	5	4	3	4	4	4	3	4	3	2	2	3	5	4	4	4	5	5	5	3	2	4	3	5	5	5	4	4	3	5	5
613	19	2	3	3	3	3	4	3	3	2	4	2	4	4	4	4	4	4	4	4	4	4	4	4	3	2	4	4	4	3	4	4	4	4	3	2	4	1	2	3	3	4	4	4	4	4	4	3	3
614	19	2	3	3	3	3	3	1	4	1	5	5	5	5	5	5	3	1	5	5	2	4	4	4	4	4	3	3	3	3	3	5	5	5	5	5	5	1	1	5	1	1	5	2	4	5	4	4	4
615	19	2	5	5	5	5	3	3	3	2	5	2	5	4	5	5	3	2	5	5	4	5	5	5	3	3	3	3	5	5	5	5	5	5	5	5	5	3	3	4	3	3	4	4	3	3	3	3	4
616	20	2	4	3	3	3	2	3	3	2	5	3	3	3	3	3	3	3	3	3	3	3	3	3	3	3	3	3	3	3	3	3	3	3	3	3	3	3	3	3	3	3	3	3	3	3	3	3	3
617	19	2	3	3	5	3	3	4	3	4	5	5	4	4	5	2	4	2	4	2	4	4	4	4	4	2	2	5	3	4	4	2	3	2	3	2	2	2	2	2	2	3	2	4	2	2	2	2	2
618	20	2	5	5	5	5	2	2	4	1	5	5	5	5	5	5	3	3	5	5	5	5	5	5	3	5	5	5	5	5	5	5	5	5	3	5	5	1	3	5	3	3	5	3	5	5	2	5	5
619	19	2	3	2	2	2	2	2	2	2	4	3	4	3	4	4	3	3	4	4	4	3	4	3	3	3	3	3	3	4	4	4	4	4	4	3	4	3	3	4	3	3	3	4	4	4	3	3	3
620	20	2	4	3	3	3	3	3	2	2	5	5	5	5	4	5	3	3	5	5	5	4	4	4	4	4	3	3	3	3	3	4	4	4	3	3	3	3	3	3	3	3	3	3	3	3	3	3	3
621	18	2	3	3	3	4	2	2	3	2	2	2	3	4	4	4	4	2	3	3	3	3	3	3	2	2	2	5	4	4	4	3	3	3	4	2	3	2	4	2	4	2	3	2	2	2	3	4	3
622	20	2	4	3	4	4	5	5	5	5	5	4	5	5	4	4	4	3	2	2	3	3	2	3	3	3	3	3	3	3	3	4	4	3	4	3	3	3	3	3	3	3	3	3	3	3	3	3	3
623	20	2	4	4	3	2	4	2	4	3	5	3	4	5	5	5	5	1	5	5	5	4	4	4	1	1	4	5	4	5	5	4	4	4	5	5	3	5	4	5	3	5	4	5	5	2	1	5	4
626	19	2	3	3	2	2	2	2	3	2	3	3	2	3	2	3	3	2	3	2	3	2	2	3	2	3	2	3	3	3	2	2	3	2	3	2	3	2	2	2	3	2	3	3	2	3	2	3	3
627	20	2	4	4	4	4	3	4	4	4	4	4	5	4	4	4	4	4	4	4	5	5	4	4	4	3	5	4	5	5	5	5	4	5	5	5	4	4	4	4	4	4	4	4	5	4	4	3	5
628	20	2	4	4	4	4	3	4	3	3	3	5	5	5	5	5	5	3	5	5	5	5	5	5	5	5	5	5	5	5	5	5	5	5	5	5	5	5	5	5	5	5	5	5	5	5	5	5	5
629	20	1	1	1	1	1	1	1	1	1	1	5	1	1	3	3	3	3	3	3	3	3	3	3	3	3	3	3	3	3	3	3	3	3	3	3	3	3	3	3	3	3	3	3	3	3	3	3	3
631	19	1	3	3	3	3	3	4	5	4	4	5	5	5	3	5	3	3	5	3	4	3	4	3	4	5	4	4	4	4	2	4	4	4	3	4	3	3	4	4	4	4	3	3	3	4	4	3	3
632	21	2	4	4	4	4	2	3	3	3	4	2	4	4	4	4	4	3	4	4	4	4	4	4	4	4	4	3	4	4	1	4	4	4	3	4	4	4	3	4	3	4	4	4	4	4	4	4	4
633	21	2	3	3	2	3	4	3	4	3	4	4	3	4	4	4	3	3	4	4	4	4	4	4	4	4	4	4	4	4	4	4	4	4	3	4	4	4	4	4	4	4	4	4	4	4	4	4	4
636	19	2	3	3	3	2	4	2	4	2	3	4	2	2	4	2	4	2	2	3	2	3	2	2	3	4	2	4	2	4	2	3	2	4	2	4	4	2	3	2	4	2	4	4	4	4	3	3	4
637	19	1	3	3	3	3	3	3	3	3	3	3	3	3	5	5	5	5	3	3	3	3	3	3	3	3	3	3	3	3	4	3	3	5	5	5	5	5	5	5	5	3	3	4	5	4	3	5	5
640	19	1	3	3	3	3	3	3	3	3	3	3	3	3	3	3	3	3	3	3	4	3	3	3	3	3	3	3	3	3	3	2	3	4	3	3	4	3	3	4	3	3	4	3	3	2	3	5	4
641	19	2	3	3	3	3	3	3	3	3	4	4	4	4	4	4	4	4	3	3	3	3	3	3	3	3	3	3	3	3	3	4	4	4	4	4	4	4	4	4	4	3	3	3	3	3	3	3	3
642	18	1	3	3	3	2	2	2	2	2	4	4	4	4	4	4	4	2	2	2	2	2	2	2	2	2	2	2	3	3	3	3	3	3	3	3	3	3	3	3	3	3	3	3	3	3	3	3	3
643	19	1	4	3	3	3	4	3	2	2	5	5	5	5	5	5	5	2	4	3	3	3	3	3	2	3	2	2	2	4	2	3	3	3	3	3	3	3	3	3	4	4	4	4	4	4	4	3	4
644	20	1	4	3	3	2	2	3	2	2	3	3	3	3	4	4	4	2	3	3	4	4	4	2	4	4	3	2	2	3	2	4	4	4	4	4	4	3	3	3	4	4	4	4	4	4	2	4	4
645	19	1	2	2	2	2	2	2	2	2	5	5	5	5	2	4	3	2	5	5	5	2	4	4	4	4	4	4	4	4	4	4	4	4	4	4	4	4	4	4	4	4	4	4	4	4	4	4	4
646	19	2	2	2	2	4	3	1	3	2	5	5	5	5	5	4	5	1	5	4	3	4	3	3	5	4	5	3	3	3	1	4	5	5	3	3	4	2	4	3	2	4	5	5	4	4	3	5	3
647	20	1	1	1	1	1	1	1	1	5	5	5	5	5	5	1	5	1	1	5	5	5	5	5	5	1	1	5	5	5	5	5	5	5	5	1	1	5	4	5	5	5	5	5	5	5	1	5	1
648	18	2	3	3	3	3	3	3	3	3	3	3	3	3	3	3	3	3	3	3	3	3	3	3	3	3	3	3	3	3	3	3	3	3	3	2	2	2	2	2	2	2	2	2	2	2	2	2	2
649	20	2	3	3	2	2	1	1	2	1	5	5	5	5	5	5	3	3	5	4	4	4	4	4	4	5	4	4	5	4	3	4	5	5	4	4	4	2	2	5	3	4	5	4	5	4	3	5	5
650	19	2	5	5	5	5	3	3	5	2	2	4	5	5	5	5	5	5	5	5	5	2	4	5	4	5	5	5	5	5	5	5	5	5	3	3	5	3	4	5	4	5	3	5	5	5	2	5	5
651	20	2	3	4	4	3	5	4	4	4	4	3	5	5	5	5	5	5	5	5	5	5	4	4	3	4	4	3	3	4	2	3	3	3	3	4	5	3	3	3	3	4	4	4	4	4	4	3	4
652	20	2	3	4	3	3	3	3	3	3	4	4	4	4	4	4	3	4	4	4	4	4	4	4	4	4	4	4	4	4	4	3	3	4	4	4	3	3	3	4	3	3	3	4	4	4	4	4	4
653	20	2	3	3	3	3	3	2	3	2	4	4	4	4	4	4	4	3	3	4	4	3	3	3	2	4	3	4	4	4	4	4	3	3	3	3	4	2	3	4	3	4	3	3	3	3	2	3	4
654	20	2	3	3	4	3	2	2	3	2	4	4	5	5	5	4	4	2	4	4	3	4	4	4	4	4	3	4	4	4	3	3	3	3	3	3	3	2	3	3	4	3	2	2	4	3	3	3	3
655	19	1	5	5	5	3	3	3	3	3	5	5	5	5	3	3	3	3	5	4	4	3	3	3	3	5	5	5	3	5	3	4	3	5	4	4	4	3	3	3	3	3	3	3	4	4	3	4	5
656	20	2	2	2	1	1	1	1	1	1	5	5	5	5	4	4	3	4	4	5	4	4	4	4	3	5	5	5	5	5	5	3	4	4	4	4	4	2	3	3	3	3	3	3	5	5	4	5	5
658	20	2	3	3	4	3	1	1	2	2	5	4	5	5	5	5	3	3	5	5	3	5	5	4	4	4	3	4	3	3	5	4	3	3	4	4	3	3	4	4	3	3	3	4	4	3	3	3	4
660	19	1	3	4	3	3	3	3	4	3	4	4	4	4	3	3	1	1	3	3	3	3	3	3	3	3	4	4	3	4	4	3	3	4	4	4	4	3	3	4	4	3	3	3	3	3	2	3	3
661	19	1	5	5	4	4	4	3	1	1	5	4	4	3	3	5	5	4	3	4	3	3	5	4	4	3	3	4	3	4	3	5	4	3	2	4	3	4	3	4	4	3	3	4	4	4	4	5	5
662	18	1	5	5	5	5	3	1	3	3	3	3	3	3	3	3	3	3	3	3	3	3	3	3	3	3	3	3	3	3	3	3	3	3	3	3	3	3	3	4	3	3	3	3	3	3	3	3	3
663	19	2	4	4	4	4	3	3	3	4	3	4	4	4	5	3	1	2	4	4	4	4	4	4	4	4	4	4	3	3	4	4	4	4	4	4	4	4	3	3	3	3	4	4	3	4	3	3	3
664	20	2	4	4	5	3	2	5	2	1	5	5	5	5	5	5	3	5	5	5	5	5	5	5	3	3	5	5	5	5	5	3	3	5	3	3	3	1	3	5	3	4	5	5	5	5	5	5	5
665	18	2	3	4	2	1	2	1	2	2	5	4	5	5	4	4	3	2	5	5	3	4	4	4	3	4	4	4	4	3	5	4	4	4	3	3	4	2	1	5	1	2	3	2	4	4	1	5	5
666	20	2	5	4	5	5	3	3	3	3	3	2	5	5	5	5	3	2	5	5	5	3	5	3	5	1	1	2	5	3	5	2	3	5	5	4	4	5	3	3	5	5	5	5	5	3	1	5	5
667	19	1	3	3	4	2	3	3	3	3	3	3	3	3	4	4	4	4	4	4	4	2	4	3	3	2	3	3	4	2	4	3	2	4	3	4	3	3	3	3	2	3	4	2	4	2	3	3	4
668	19	1	1	1	1	1	1	1	1	1	1	1	1	1	5	5	5	5	5	5	5	5	5	5	5	5	5	5	5	5	5	5	5	5	5	5	5	5	5	5	5	5	5	5	5	5	5	5	5
669	20	1	3	3	4	4	4	4	3	4	4	4	4	4	4	4	4	4	3	4	4	4	4	4	4	4	4	4	4	4	4	4	4	4	4	4	4	4	4	4	4	4	4	4	4	4	4	4	4
670	19	2	3	4	3	3	3	2	2	2	4	4	4	4	4	4	2	2	4	4	4	4	4	4	4	2	4	4	4	4	4	4	4	4	4	4	4	4	4	4	3	4	4	4	4	4	4	3	4
671	20	1	3	1	1	1	5	5	5	5	4	5	5	5	5	5	5	1	5	5	5	1	5	5	1	1	1	5	5	5	5	3	3	3	3	3	4	1	1	1	1	5	1	1	1	5	3	5	5
673	19	2	3	3	3	3	3	3	2	2	2	4	3	3	3	3	3	3	3	3	3	3	3	3	3	3	3	3	3	3	3	3	3	3	3	3	3	3	4	3	3	3	3	3	3	3	3	3	3
677	19	2	5	5	5	5	5	4	4	4	4	3	3	3	3	3	2	4	3	3	3	3	3	2	2	2	2	2	2	2	2	3	3	3	2	2	2	2	3	3	3	3	3	3	3	3	3	3	3
678	20	2	3	2	2	2	2	2	2	2	2	2	2	2	5	4	3	4	3	3	3	3	3	3	3	3	3	3	3	3	3	3	3	3	3	3	3	3	3	3	3	4	4	3	3	2	3	4	3
679	19	2	3	3	3	3	3	3	3	3	3	3	3	3	3	3	5	5	5	5	5	5	5	5	5	5	5	5	2	5	5	5	5	5	5	5	5	5	5	5	5	3	3	3	2	2	5	5	5
680	20	2	4	4	4	4	4	3	4	3	3	3	3	3	3	3	3	3	3	3	3	3	4	3	2	3	4	2	3	3	4	3	3	2	3	4	3	3	3	3	4	2	4	3	4	3	3	3	3
682	19	1	2	3	2	2	2	1	3	3	4	4	4	4	4	4	4	1	4	4	4	4	4	4	4	4	4	4	4	4	4	4	4	4	4	4	4	4	4	4	4	4	4	4	4	4	4	4	4
685	19	2	4	5	4	4	3	3	3	2	3	3	3	5	5	4	3	3	3	3	3	3	3	3	4	3	3	4	3	4	3	3	3	3	3	3	3	2	3	3	3	3	3	3	4	3	4	3	3
686	19	2	4	4	4	4	4	3	3	3	3	4	4	4	5	5	4	3	3	3	3	3	3	3	2	3	3	4	3	3	3	3	3	3	3	3	3	3	3	3	3	3	3	3	3	3	3	3	3
688	20	2	3	3	3	3	3	3	3	3	3	3	3	3	3	3	3	3	3	4	3	4	3	4	3	4	3	4	3	4	3	4	3	4	4	3	4	4	3	4	3	3	4	4	4	4	3	4	4
689	18	1	3	3	3	3	2	2	3	2	3	3	3	3	3	4	5	3	3	3	3	3	3	3	3	3	3	3	3	3	3	3	3	3	3	3	3	3	3	3	3	4	3	3	3	3	3	3	3
692	20	2	3	3	3	3	2	2	2	2	3	3	3	3	3	2	3	2	2	2	2	2	2	3	2	2	2	2	2	2	3	3	3	3	3	3	3	3	3	3	3	3	3	3	3	3	3	3	3
698	20	2	3	3	3	3	3	3	3	3	4	4	4	4	4	4	4	4	4	4	3	3	3	3	4	4	4	4	4	4	4	3	3	3	4	4	4	3	3	4	4	3	3	4	4	4	3	3	3
701	20	1	3	4	4	3	3	2	3	3	4	5	5	5	4	4	3	4	5	5	5	5	5	5	5	5	5	4	5	4	4	4	5	5	4	5	4	4	5	5	4	5	5	4	5	4	4	5	5
702	19	2	2	2	2	2	2	2	2	2	3	3	3	3	3	3	3	3	3	3	3	3	3	3	3	3	3	3	3	3	3	3	3	3	3	3	3	3	3	3	3	3	3	3	3	3	3	3	3
703	20	1	3	3	3	3	3	3	3	4	4	5	5	5	5	5	5	5	4	4	4	5	5	4	5	4	5	4	4	5	5	4	5	5	4	5	4	5	4	4	5	4	5	4	4	5	5	5	4
704	20	2	1	1	1	1	1	1	1	1	1	1	1	1	5	5	5	5	5	5	5	5	5	5	5	5	5	5	5	5	5	5	5	5	5	5	5	5	5	5	5	5	5	5	5	5	5	5	5
705	20	1	5	5	5	5	2	2	2	1	5	5	5	5	5	5	2	5	5	5	5	5	5	5	5	5	5	5	5	5	5	5	5	5	5	5	5	5	5	5	5	5	5	5	5	5	5	5	5
709	19	2	5	5	4	4	4	2	2	2	4	5	4	4	5	5	4	4	4	4	4	4	4	4	4	4	4	4	3	5	4	5	4	5	5	5	5	5	5	5	5	5	5	5	5	5	4	5	5
711	19	1	3	3	3	3	5	3	4	4	3	5	2	3	3	3	3	3	3	3	3	3	3	3	3	3	3	3	3	3	3	3	3	3	3	3	3	3	3	3	3	3	5	5	5	3	3	4	4
714	20	2	4	4	4	4	4	2	2	2	3	3	3	3	3	3	3	3	3	3	3	3	3	3	3	3	3	3	3	3	3	3	3	3	3	3	3	3	3	3	3	3	3	3	3	3	3	3	3
717	19	1	3	3	3	3	3	3	3	3	3	3	3	3	5	4	4	4	4	4	4	4	4	4	4	4	4	4	4	4	4	4	4	4	4	4	4	4	4	4	4	4	4	4	4	4	4	4	4
718	19	2	3	3	3	3	3	3	3	3	4	4	4	4	3	3	3	3	3	4	4	4	4	4	4	4	4	4	4	3	4	3	3	4	4	4	4	4	4	4	3	4	4	4	4	4	4	4	4
719	19	2	4	4	4	4	3	3	2	3	5	5	5	4	4	3	3	2	4	4	4	4	5	5	5	3	4	2	4	5	2	4	5	4	4	4	4	3	3	3	2	3	3	4	4	4	5	2	3
721	19	2	3	3	3	3	3	3	3	3	3	3	3	3	3	3	3	2	2	2	2	2	2	2	2	2	3	3	3	3	4	4	4	4	4	4	3	3	3	3	3	3	3	3	3	4	4	4	2
723	19	2	3	3	4	4	3	3	3	3	3	3	3	3	3	3	3	3	3	3	3	3	3	3	3	3	3	3	3	3	3	3	3	3	3	3	3	3	3	4	4	3	3	4	4	4	4	4	4
726	20	1	1	2	2	3	1	2	3	4	1	2	3	3	3	3	3	3	3	3	2	4	1	4	2	3	2	4	2	5	2	5	1	5	4	1	4	2	5	2	5	4	4	2	4	2	4	2	3
728	19	2	3	3	3	3	3	3	3	3	3	3	3	3	3	3	3	3	3	3	3	2	3	3	3	3	3	3	3	3	3	3	3	3	3	3	3	3	3	4	3	3	3	3	3	3	3	3	3
731	19	2	4	4	3	4	2	1	1	1	4	4	5	5	5	5	5	3	5	5	5	5	5	5	5	5	5	4	5	5	5	5	5	5	5	5	5	3	4	5	5	5	5	5	5	5	5	5	5
733	19	2	4	4	3	4	2	2	3	2	4	4	4	4	4	4	4	4	4	4	4	4	4	4	4	4	4	4	3	3	3	3	3	3	3	3	3	2	3	4	2	4	4	4	4	4	4	4	4
734	20	2	4	4	5	4	3	3	4	4	5	5	5	5	4	2	3	1	4	4	3	4	4	3	3	3	4	4	3	3	3	3	4	4	3	4	4	3	3	5	4	4	4	3	4	4	3	4	4
735	20	1	5	5	5	5	5	5	5	5	5	5	3	4	3	3	3	2	4	4	4	2	4	3	5	3	5	5	3	2	2	3	4	5	3	5	2	5	4	4	5	5	5	5	5	3	2	5	3
736	20	2	4	3	3	3	4	3	3	4	4	4	5	4	4	3	3	3	3	3	4	3	4	3	4	4	4	4	3	4	3	3	3	4	3	4	3	3	3	3	3	3	3	4	3	4	3	3	3
737	18	1	2	2	1	1	1	1	1	2	4	4	5	5	5	5	5	5	5	5	5	5	5	5	5	5	5	5	5	5	4	5	4	4	5	5	4	4	4	5	5	5	5	5	5	5	5	5	5
738	20	2	4	4	4	4	3	3	3	3	3	4	3	4	3	4	3	3	4	3	4	3	3	3	3	3	4	3	3	4	3	3	3	3	3	3	3	3	3	3	3	3	3	3	3	3	3	3	3
742	18	1	3	3	3	3	3	3	5	5	5	3	5	3	3	5	3	5	3	5	3	5	3	5	3	3	3	5	5	5	3	3	3	3	3	5	3	3	5	3	5	3	3	5	5	3	5	5	5
743	19	2	3	3	2	3	3	3	4	4	5	4	5	5	4	4	3	4	4	3	4	3	4	3	5	2	3	3	4	4	3	3	4	3	4	3	3	4	4	4	5	5	5	4	4	4	4	3	4
744	19	2	1	1	1	1	3	3	3	1	3	4	5	5	3	3	5	3	3	3	3	3	3	5	3	3	3	3	3	3	3	3	3	3	5	5	3	3	5	5	5	5	5	5	5	5	3	5	3
745	20	2	4	3	3	3	3	3	4	4	4	4	4	4	4	4	3	4	4	4	3	4	4	4	4	4	3	4	4	4	4	4	5	4	5	4	5	4	5	4	5	4	5	4	5	4	5	4	4
746	19	2	4	3	4	3	2	2	3	2	3	3	4	4	4	3	2	4	4	4	4	3	4	4	4	4	3	4	4	3	3	4	4	3	4	3	4	4	3	4	3	4	3	4	3	4	4	4	4
747	19	2	4	4	4	4	4	4	4	4	4	4	4	4	4	4	4	4	4	4	2	4	3	3	3	3	3	3	3	3	3	3	3	3	3	3	3	3	3	3	3	3	3	3	3	3	3	3	3
748	19	2	4	4	4	4	3	3	4	3	4	3	4	4	4	4	3	4	3	4	4	4	4	4	3	4	3	4	4	4	4	3	3	3	3	3	3	3	2	4	3	3	3	3	3	3	3	3	3
749	19	2	4	4	4	4	4	3	3	5	4	4	4	4	5	5	2	4	4	2	2	3	4	4	3	4	4	4	4	4	4	2	2	4	3	3	2	2	3	4	4	3	3	3	4	3	3	4	4
750	20	2	3	3	3	3	3	3	3	4	4	4	4	4	3	4	3	4	4	4	4	4	4	4	4	4	4	4	4	4	3	4	4	4	4	4	4	3	4	4	4	4	4	4	4	4	3	4	4
751	20	2	4	3	5	4	4	2	3	2	4	5	5	5	5	5	4	1	5	5	5	5	5	5	5	5	5	4	5	5	5	5	5	5	5	5	5	5	5	5	5	5	5	5	5	5	5	5	5
752	20	2	3	3	3	3	3	2	4	4	5	5	5	5	3	3	3	3	5	5	3	4	4	4	4	4	3	3	3	3	3	4	4	4	4	4	4	4	4	4	4	4	4	4	4	4	4	4	4
753	19	2	4	4	3	4	3	4	4	3	3	4	3	3	4	4	4	2	2	3	3	3	3	3	3	3	3	3	3	3	3	3	3	3	3	3	3	3	3	3	3	3	4	4	3	3	3	4	4
756	20	2	3	3	4	2	3	3	3	3	4	4	4	4	3	3	3	3	3	3	3	3	3	3	3	3	3	3	3	3	3	3	3	3	3	3	3	3	3	3	3	3	3	3	3	3	3	3	3
757	19	2	3	3	3	2	2	2	2	2	5	5	5	5	5	3	2	4	5	5	5	5	5	5	5	5	5	5	5	5	5	5	5	5	5	5	5	5	5	5	5	5	5	5	5	5	3	5	5
758	19	2	5	3	4	3	3	2	4	2	3	4	4	5	5	3	3	3	5	4	4	4	4	4	4	4	4	4	4	4	4	4	3	4	4	4	3	3	3	4	4	4	4	4	4	4	4	4	4
759	19	2	3	4	2	2	2	2	1	2	4	4	4	4	4	4	4	4	4	4	4	4	4	4	3	4	4	4	4	4	4	4	4	4	4	4	4	4	4	4	4	4	4	4	4	4	4	4	4
760	20	2	3	3	3	3	3	3	3	3	3	3	3	3	3	3	3	3	3	3	3	3	3	3	3	3	3	3	3	3	3	3	3	3	3	3	3	3	3	3	3	3	3	3	3	3	3	3	3
761	19	2	4	3	4	4	4	3	3	4	5	5	5	5	4	4	4	4	4	4	4	5	4	4	5	5	4	4	4	4	4	3	3	3	4	3	4	3	4	3	4	4	4	4	4	4	4	4	4
762	20	2	2	3	1	1	1	1	2	1	5	5	5	5	4	5	3	5	5	5	5	5	3	3	3	3	3	3	3	3	3	3	3	3	3	3	3	3	3	3	3	3	3	3	3	3	3	3	3
763	19	2	5	5	5	5	4	2	4	3	4	3	4	4	4	3	3	3	4	4	4	4	5	5	5	5	5	4	5	4	3	4	4	4	4	5	4	3	4	4	5	4	5	4	4	4	3	4	4
764	19	2	4	4	4	4	1	2	3	3	4	4	4	4	4	4	5	4	5	5	5	5	4	4	4	3	3	4	4	4	4	5	5	5	5	5	5	5	4	4	5	5	5	4	5	4	4	4	4
765	19	2	4	3	3	4	4	4	4	3	3	4	4	4	4	4	4	4	4	4	4	4	4	4	4	4	4	4	4	4	4	4	4	4	4	4	4	4	4	4	4	4	4	4	4	4	4	4	4
766	20	2	3	2	3	2	4	2	4	2	5	5	5	5	4	4	4	3	5	5	5	5	5	5	5	5	5	5	5	5	5	4	4	5	5	4	4	2	5	5	5	5	5	5	5	5	5	5	5
767	19	2	4	4	4	4	3	3	3	3	3	3	3	3	4	4	4	4	4	4	4	4	3	3	3	3	3	3	3	3	3	4	4	4	4	4	3	3	3	3	3	3	3	3	3	4	4	4	4
768	19	2	3	3	2	2	2	2	2	2	4	4	4	4	4	4	3	4	4	4	3	4	4	4	3	4	4	4	4	4	3	4	4	4	4	4	4	4	4	4	4	4	4	4	4	4	3	4	4
769	19	2	5	4	3	3	2	2	3	3	4	5	5	5	5	5	3	3	4	4	4	4	4	4	4	4	3	2	3	3	4	4	4	5	4	4	4	2	3	5	5	4	4	4	4	4	3	4	4
770	19	2	4	4	3	3	3	4	3	3	4	4	4	4	5	3	3	4	3	3	4	3	4	4	4	4	4	4	4	4	4	3	3	4	4	4	4	4	4	4	3	3	3	4	4	4	4	4	4
771	20	1	3	3	3	2	2	1	2	2	5	5	5	5	4	2	3	3	4	4	4	4	4	4	4	4	4	3	4	3	3	4	4	4	2	2	4	2	3	4	3	3	4	4	4	4	3	5	3
773	20	2	3	3	3	3	2	2	2	2	4	4	4	4	5	1	2	1	4	4	4	3	3	3	3	3	3	3	3	3	4	4	4	4	3	3	4	2	2	4	4	4	3	3	3	3	3	3	3
774	21	2	5	4	4	4	3	3	3	3	3	3	4	3	3	3	3	4	3	3	3	4	4	4	4	5	5	4	4	3	3	3	4	4	4	3	3	3	3	3	3	4	4	3	4	3	4	3	4
776	21	1	4	3	4	4	4	3	4	4	5	5	5	5	5	5	5	5	5	5	5	5	5	5	4	4	4	4	4	4	4	4	4	4	4	4	4	4	4	4	4	4	4	4	4	4	4	4	4
777	19	2	3	2	2	1	2	1	3	1	5	5	5	5	5	5	5	4	5	5	3	4	4	4	3	5	4	3	5	3	5	4	4	5	4	3	5	2	1	5	2	2	3	3	4	2	1	3	4
778	20	2	3	5	3	1	2	3	5	2	5	3	4	2	5	3	1	4	4	3	5	3	5	5	2	5	5	5	5	5	5	3	5	5	3	5	4	4	1	4	2	4	5	4	4	4	2	4	5
782	20	2	4	3	4	3	3	3	4	3	4	4	4	4	4	4	3	4	3	4	4	4	4	4	4	4	4	4	4	4	3	4	3	3	4	4	3	4	4	3	3	3	4	4	4	4	3	4	4
784	19	2	5	5	4	5	5	4	4	2	5	5	5	5	5	5	5	5	5	5	5	5	5	5	5	5	5	5	5	5	5	4	5	5	5	4	5	3	3	5	4	4	5	4	5	5	2	4	5
785	20	1	2	5	5	5	1	1	1	1	5	3	3	5	5	5	5	3	3	5	2	3	3	5	3	1	3	3	3	3	5	3	3	3	3	3	3	3	4	3	3	4	4	4	4	3	5	3	3
786	19	2	3	3	2	2	2	4	3	3	4	4	4	4	4	4	3	2	4	4	4	3	3	3	3	4	4	4	4	4	4	3	3	4	3	3	3	3	3	3	4	4	4	4	4	4	3	3	3
788	20	2	3	3	4	4	3	4	3	3	4	3	4	3	4	3	4	3	4	3	3	3	2	3	2	3	4	4	3	2	3	3	3	3	3	3	3	3	3	3	3	3	3	3	4	3	3	3	3
789	20	2	3	3	3	4	3	3	3	3	3	3	3	4	3	3	3	3	4	3	4	3	3	3	4	3	3	4	4	3	3	4	3	3	3	4	3	4	3	3	3	3	3	3	4	3	3	3	3
790	20	2	3	3	2	3	3	2	4	3	4	3	4	3	3	4	3	2	3	3	2	3	4	4	3	3	3	2	3	3	3	3	3	2	3	3	3	3	3	3	3	3	2	3	3	3	3	3	4
793	20	2	5	5	5	5	5	5	5	5	5	5	5	5	5	4	5	4	5	5	4	5	4	5	5	5	4	5	4	5	3	5	5	4	5	5	5	5	5	5	5	5	5	4	4	4	5	4	5
797	20	1	3	3	4	3	3	2	4	2	2	3	3	3	3	3	3	2	2	3	3	4	4	3	3	3	3	4	3	2	2	2	3	3	2	3	3	3	3	3	3	3	3	3	3	2	2	2	4
799	19	1	3	4	3	3	3	4	4	4	4	4	4	4	4	3	3	4	3	4	3	4	3	4	3	4	3	3	4	3	4	4	4	4	4	3	4	3	4	4	3	4	4	4	4	3	4	3	4
800	18	2	2	2	2	2	2	2	2	2	4	4	4	4	4	4	4	4	4	4	4	4	4	4	4	3	4	4	4	4	4	4	4	4	4	4	3	3	4	4	4	4	4	3	4	3	4	3	3
801	19	1	3	3	4	3	4	3	4	3	4	3	4	3	5	5	5	2	5	5	5	5	4	4	3	5	4	4	4	3	4	4	4	4	3	4	4	4	3	4	4	4	4	3	4	4	4	4	3
804	20	1	3	3	3	3	3	3	3	3	3	3	3	3	4	3	3	3	3	4	3	3	4	3	3	3	3	4	3	3	3	3	3	3	3	3	3	3	3	3	3	3	3	3	3	3	3	3	3
807	20	2	4	4	4	4	4	4	4	4	4	4	4	4	5	5	4	3	4	4	3	3	4	3	4	3	3	3	3	3	4	3	4	4	4	4	4	4	4	4	3	3	3	4	4	4	4	4	3
808	20	2	1	4	4	1	1	1	1	1	5	5	5	5	5	5	5	5	5	5	5	5	5	5	5	5	5	5	5	5	5	5	5	5	5	5	5	5	5	5	5	5	5	5	5	5	5	5	5
809	19	1	2	2	2	2	2	2	2	2	2	2	2	2	5	5	5	5	5	5	5	5	5	5	5	5	5	5	5	5	5	5	5	5	5	5	5	5	5	5	5	5	5	5	5	5	5	5	5
812	19	2	3	3	2	3	2	2	3	2	4	3	3	3	3	3	3	3	3	3	3	3	3	3	3	3	3	3	3	3	3	3	3	3	3	3	3	3	3	3	3	3	3	3	3	3	3	3	3
816	20	1	3	3	3	3	2	2	3	3	3	4	3	4	3	4	3	3	4	3	4	2	3	4	3	2	4	4	2	4	3	3	3	4	5	2	5	2	5	3	3	4	4	3	4	2	4	3	4
817	20	1	3	3	3	3	3	3	3	3	3	3	5	5	5	5	5	5	5	5	5	5	5	5	5	5	5	5	5	4	4	4	4	4	4	4	4	4	4	4	4	4	4	4	4	4	4	4	4
819	20	1	4	3	4	3	4	3	4	3	4	4	3	4	3	4	4	4	3	4	4	4	4	4	4	4	4	4	4	3	4	4	4	4	4	4	4	3	3	4	3	4	4	3	3	4	4	4	4
820	19	2	3	3	3	2	3	3	2	3	4	3	4	4	4	4	4	3	3	3	3	2	3	3	4	4	4	4	4	3	3	3	3	3	3	3	3	3	3	4	3	4	3	3	3	3	3	3	4
821	19	2	3	3	3	3	3	1	3	3	5	5	5	5	5	5	5	5	5	5	5	5	5	5	5	5	5	5	5	5	5	5	5	5	5	5	5	5	5	5	5	5	5	5	5	5	5	5	5
824	21	1	5	5	5	5	5	4	4	5	4	5	4	4	4	4	4	4	4	5	5	5	5	5	5	5	5	5	5	5	5	5	5	5	5	5	5	5	5	5	5	5	5	5	5	5	5	5	5
826	19	2	3	3	3	3	3	3	3	3	3	3	3	5	5	5	5	5	5	5	5	5	5	5	5	5	5	5	5	5	5	5	5	5	5	5	5	5	5	5	5	5	5	5	5	5	5	5	5
827	19	1	5	5	5	5	1	1	1	1	5	5	5	5	5	5	5	5	5	5	5	5	5	5	5	5	5	5	5	5	5	5	5	5	5	5	5	5	5	5	5	5	5	5	5	5	5	5	5
828	21	2	4	4	3	3	3	4	4	3	3	3	4	3	4	3	4	3	4	3	4	4	4	4	3	3	3	3	3	3	3	3	3	3	3	3	3	3	3	3	3	3	3	3	3	3	3	3	3
829	20	2	3	3	3	3	3	3	3	3	3	3	3	3	3	3	3	4	4	4	4	4	4	4	4	4	4	4	4	4	4	4	4	4	5	5	5	5	5	5	5	5	5	5	5	5	5	5	5
830	19	2	3	4	4	4	3	3	3	4	4	4	4	4	5	5	4	4	4	4	4	4	4	4	4	3	3	3	4	3	3	4	4	5	4	4	3	4	3	4	4	4	4	4	4	4	4	4	4
832	20	1	5	2	3	3	3	3	3	3	3	3	3	3	5	5	5	5	5	5	5	5	5	5	5	5	5	5	5	5	5	5	5	5	5	5	5	5	5	5	5	5	5	5	5	5	5	5	5
833	19	2	4	5	4	3	4	3	5	3	5	3	5	3	5	3	5	4	5	3	5	2	5	2	5	2	5	2	5	3	2	5	3	5	3	5	3	5	3	4	5	4	4	5	2	5	5	3	5
834	20	1	2	3	3	3	4	3	3	4	3	3	3	4	4	4	2	4	4	2	4	4	2	3	3	4	2	3	3	4	3	3	4	4	3	3	3	4	2	3	3	4	3	3	3	4	2	4	4
835	19	1	4	3	3	3	3	3	5	4	4	4	5	4	4	4	5	2	4	4	3	4	4	4	3	4	4	4	4	4	4	4	3	3	2	3	2	3	3	3	3	4	4	3	4	3	4	4	3
836	19	1	4	4	3	3	4	4	3	4	4	4	5	5	4	4	4	1	4	3	3	3	3	3	3	2	2	1	2	2	1	3	4	5	3	4	4	2	2	4	2	4	4	4	4	4	4	4	3
838	20	1	3	5	3	4	3	3	3	3	5	5	5	5	3	3	4	3	3	5	5	3	4	3	3	4	4	4	5	4	2	4	4	4	4	3	5	2	4	4	2	4	4	4	5	5	2	4	5
[truncated: 8 more columns]
