# Supplementary material for: Developing and validating a measure of L2-specific emotion regulation strategies
Source: PLoS One. 2026 Apr 8;21(4):e0345751. doi: 10.1371/journal.pone.0345751 (PMC13061189; doi:10.1371/journal.pone.0345751)
Supplement: S2 Dataset — (ZIP) [file pone.0345751.s002.zip › dataset/Secondwave645.xlsx]

## Sheet: okkk、
Subject	Age	Gender	CA21	CA22	CA23	CA24	CB21	CB22	CB23	CB24	CE21	CE22	CE23	CE24	SS21	SS22	SS23	SS24	SM21	SM22	SM23	SM24	SM25	SM26	AR21	AR22	AR23	AR24	AR25	AR26	AR27	VR21	VR22	VR23	VR24	VR25	VR26	VR27	VR28	VR29	VR210	CR21	CR22	CR23	CR24	CR25	CR26	CR27	CR28
1	19	2	4	4	4	4	4	4	4	4	4	4	4	4	4	4	4	2	4	4	4	3	4	4	4	4	4	4	4	4	4	4	4	4	4	4	4	4	4	4	4	4	4	4	4	4	4	4	4
2	19	2	3	3	3	3	3	3	3	3	4	3	4	4	3	2	4	2	3	3	3	3	3	3	3	3	3	3	3	3	4	3	3	3	3	3	3	3	3	3	3	3	3	3	3	3	3	3	3
3	20	2	2	3	3	2	1	1	1	1	5	4	5	5	5	5	5	2	5	5	3	4	4	5	2	2	3	3	1	3	4	4	4	5	2	4	3	2	3	4	1	1	3	4	5	3	3	5	5
4	20	2	4	4	4	4	3	3	3	3	4	3	4	4	4	3	2	2	3	3	3	3	3	3	3	3	3	3	3	3	4	3	3	3	3	3	3	3	3	3	3	3	3	3	3	3	3	3	3
5	20	1	4	4	4	4	2	3	2	4	4	4	4	4	3	3	3	3	3	3	3	3	3	3	3	4	4	4	3	4	5	4	4	4	4	4	4	3	4	3	3	4	4	4	4	4	3	4	4
6	18	2	4	3	4	3	3	4	3	3	4	3	4	4	5	4	3	3	3	3	3	3	4	3	4	4	2	3	4	3	3	3	3	4	3	3	3	3	3	3	2	3	4	4	4	4	2	3	3
8	20	2	3	3	4	3	3	3	3	2	5	5	5	5	5	5	5	3	4	5	5	5	5	5	5	5	5	5	5	5	5	4	4	4	3	4	4	4	4	4	4	4	4	4	4	4	4	4	4
9	20	2	3	3	5	3	3	3	3	3	3	3	3	3	3	3	3	3	3	3	3	3	3	3	3	3	3	3	3	3	3	3	3	3	3	3	3	3	3	3	3	3	3	3	3	3	3	3	3
10	18	2	4	4	4	4	2	2	3	2	3	4	4	4	3	3	3	3	3	3	3	3	3	3	3	2	3	3	3	3	3	3	3	3	3	3	3	3	3	3	3	3	3	3	3	3	3	3	3
11	20	1	4	4	4	4	3	2	3	2	4	5	4	4	4	5	5	1	4	4	4	4	4	4	3	3	3	4	3	3	4	4	4	5	3	4	4	3	2	4	4	4	4	4	4	4	4	4	5
12	19	2	5	4	5	5	5	5	5	2	5	4	4	3	5	4	3	3	3	3	3	3	4	3	1	1	5	5	5	5	2	1	2	5	1	3	2	3	1	5	1	3	4	5	5	3	5	2	5
13	20	2	2	3	2	2	2	1	2	2	5	5	5	5	5	5	4	5	4	4	5	4	5	5	4	4	4	4	5	5	5	5	5	5	3	4	5	2	5	4	4	4	5	5	5	5	3	4	4
14	19	2	3	3	3	3	3	3	3	3	5	5	5	5	5	3	3	4	3	3	3	3	3	3	3	3	3	3	3	3	3	3	3	3	5	4	3	3	3	3	3	4	4	4	4	3	3	3	3
15	20	2	3	4	4	3	2	2	4	4	5	5	5	5	4	3	3	5	4	5	5	3	4	5	3	4	5	5	4	2	5	3	3	5	5	5	5	5	4	5	4	5	5	5	5	5	5	5	5
16	20	2	4	3	3	4	3	3	3	3	3	3	3	3	4	3	3	4	3	3	3	3	3	3	3	3	3	3	3	3	3	3	3	3	3	3	3	3	3	3	3	3	3	3	3	3	3	3	3
17	20	2	3	3	3	3	3	3	3	3	3	5	5	5	5	5	5	5	5	5	5	4	5	4	4	4	4	4	4	4	4	4	4	4	4	4	4	4	4	4	4	5	5	5	5	5	5	5	5
18	19	2	3	4	3	2	2	3	3	2	4	4	4	4	4	4	4	4	4	4	4	4	4	4	3	4	4	4	4	4	4	4	4	4	3	3	3	3	3	4	3	4	4	4	4	4	4	4	4
19	20	1	4	4	4	3	1	1	3	3	5	5	5	5	5	5	5	5	5	5	5	5	5	5	5	5	5	5	5	5	5	5	5	5	4	5	5	4	4	5	4	5	5	5	5	5	5	5	5
20	20	1	5	4	3	4	4	5	5	5	3	3	3	3	4	3	3	3	3	3	3	4	3	3	3	3	3	3	3	3	3	3	3	3	3	3	3	3	3	3	3	3	3	3	3	3	3	3	3
21	20	1	4	4	4	4	4	2	3	3	3	3	3	3	3	3	3	3	4	4	4	4	4	4	4	4	4	4	4	4	4	3	3	4	4	4	4	4	4	4	4	4	4	4	4	5	3	3	3
22	20	2	4	4	4	4	4	3	4	4	4	4	4	4	4	4	4	4	4	4	4	4	4	4	4	4	4	4	4	4	4	4	4	4	4	4	3	3	3	4	4	4	4	4	3	4	3	4	4
23	20	2	4	4	4	4	2	2	4	2	5	3	5	5	5	5	5	5	5	3	4	4	3	4	2	2	3	4	4	4	4	3	3	5	5	5	4	4	4	4	4	4	4	4	4	2	4	4	4
28	20	2	4	4	4	4	3	2	4	3	4	4	4	4	4	4	4	3	4	4	4	4	4	4	3	4	4	4	4	4	4	4	4	4	4	4	4	4	4	4	4	4	4	4	4	4	3	4	4
29	20	2	3	3	3	3	3	3	3	3	5	3	4	4	5	5	5	5	3	4	4	5	3	4	4	3	4	4	4	3	5	4	3	3	3	4	4	4	4	4	4	4	4	3	3	3	3	3	3
32	19	1	3	3	3	3	4	4	5	3	3	5	5	5	5	5	5	3	5	3	3	3	3	3	3	3	3	3	3	3	3	3	3	3	3	3	3	3	3	3	3	3	3	3	3	3	3	3	3
33	20	2	3	4	4	4	3	2	2	2	4	4	4	4	3	3	3	3	4	3	3	3	3	3	4	3	3	3	3	4	4	3	3	4	4	4	4	3	3	3	3	4	4	4	4	4	4	3	4
35	20	2	3	3	2	2	2	2	2	2	4	4	4	4	4	4	4	4	5	5	5	5	5	5	5	5	5	5	5	4	5	5	4	4	4	4	4	4	4	4	4	4	4	4	5	5	4	4	5
36	20	2	4	4	4	4	1	1	2	2	5	5	5	5	5	5	5	2	5	5	5	5	5	5	5	5	5	5	5	5	5	5	5	5	5	5	5	5	5	5	5	5	5	5	5	5	5	5	5
38	19	2	3	4	3	3	2	3	4	2	5	5	5	5	5	5	3	2	5	5	5	5	5	5	4	4	5	4	5	4	5	3	4	4	5	3	5	4	3	3	3	5	5	5	3	4	5	3	4
39	19	2	3	3	3	1	3	4	4	3	3	3	3	3	4	4	2	4	4	3	3	3	3	3	4	3	3	3	3	3	3	3	3	3	3	3	3	3	3	3	3	3	3	3	3	3	3	3	3
40	21	2	3	5	5	4	4	3	3	3	4	4	4	4	4	4	4	4	4	4	4	4	4	4	4	4	3	3	3	3	4	3	3	3	3	3	3	3	3	3	3	3	3	3	3	3	3	3	3
42	19	1	4	4	4	4	4	4	4	3	3	3	3	3	4	4	4	2	4	4	4	4	4	4	4	4	4	4	4	4	4	4	4	4	4	4	4	3	3	3	3	3	3	3	3	3	3	3	3
44	19	2	4	4	4	4	2	1	2	3	4	4	4	4	4	4	3	3	5	4	4	5	5	4	3	4	4	4	4	4	3	4	4	4	4	4	4	2	2	4	3	2	3	3	4	4	2	3	4
45	19	2	4	4	4	4	3	3	4	2	4	3	4	4	3	3	3	3	3	3	4	3	3	3	3	4	4	3	3	4	4	3	4	4	4	3	3	4	4	3	3	4	4	4	3	3	4	3	4
46	20	2	5	5	3	5	2	3	3	2	5	5	5	5	5	5	5	1	5	5	5	5	5	3	4	4	3	2	3	3	3	5	5	5	4	5	4	3	3	4	3	3	5	4	4	3	2	5	5
47	21	2	3	4	3	4	2	1	3	4	5	5	5	5	4	3	4	3	3	3	3	3	3	3	3	3	3	2	2	2	3	4	4	5	4	4	5	3	5	5	3	3	4	4	4	4	4	3	3
48	18	2	4	4	4	4	3	3	4	4	5	4	5	5	4	3	3	4	3	3	3	4	4	4	4	4	4	4	4	4	4	3	3	5	3	3	3	3	3	3	3	4	4	4	4	4	4	4	4
49	19	2	4	4	4	4	2	2	1	1	4	4	4	4	4	3	3	1	4	4	2	4	4	4	2	3	2	3	3	3	3	4	4	4	2	2	3	3	3	3	3	4	3	3	3	3	3	3	3
50	19	1	3	4	2	1	3	3	4	3	5	5	5	5	5	5	3	4	3	4	3	4	4	4	5	5	5	5	5	5	5	3	3	3	5	3	5	1	2	3	3	3	3	3	3	4	4	4	4
51	20	2	3	4	3	2	2	2	3	2	3	4	4	4	4	4	3	2	4	4	4	4	4	4	2	3	3	3	4	4	4	3	3	4	3	3	3	2	2	4	4	4	4	4	3	3	3	3	3
52	19	2	3	3	3	3	3	2	3	3	4	4	4	4	4	3	3	3	4	4	3	3	4	4	2	4	3	3	3	3	3	4	4	4	3	3	4	3	3	4	3	4	4	3	4	2	2	3	3
53	20	2	3	4	3	2	1	1	2	1	5	5	5	5	5	5	5	2	5	5	5	5	5	5	5	5	5	5	5	5	4	4	4	5	2	3	5	2	3	4	2	5	5	5	5	5	3	5	5
55	21	2	3	3	3	3	3	3	3	3	3	3	3	3	3	3	3	3	3	3	3	3	3	3	3	3	3	3	3	3	3	3	3	3	3	3	3	3	3	3	3	4	4	4	4	4	4	4	4
57	19	2	4	4	4	4	1	1	1	1	5	5	5	5	5	5	5	5	4	5	3	5	5	5	5	5	5	5	3	5	5	3	4	4	4	4	4	3	3	3	3	5	5	4	5	3	4	4	4
58	19	2	2	3	3	3	3	3	3	3	5	5	5	5	5	5	5	5	5	5	4	3	3	5	3	5	3	3	4	5	5	5	5	5	5	5	5	5	4	4	4	5	5	4	4	4	4	5	5
59	20	2	4	4	4	4	4	4	4	4	5	5	5	5	4	4	4	4	4	4	4	5	5	5	4	5	4	4	4	4	1	4	4	4	4	4	4	2	2	3	2	4	4	3	4	4	3	3	4
60	20	1	4	4	4	4	4	4	4	3	3	3	3	3	3	3	3	3	3	3	3	3	3	3	3	3	3	3	3	3	3	3	3	3	3	3	3	3	3	3	3	3	3	3	3	3	3	3	3
61	20	2	3	4	4	4	3	2	2	2	4	3	3	3	3	3	3	3	3	4	3	3	3	3	3	4	4	2	2	2	2	4	4	4	4	4	4	2	3	3	3	3	4	2	3	3	2	3	3
62	19	2	3	4	4	4	3	4	4	3	5	3	5	5	5	5	4	1	5	5	5	5	5	5	4	4	5	5	5	5	5	5	5	5	5	5	5	3	4	4	3	5	5	5	5	5	5	5	5
63	19	2	4	3	2	2	2	3	4	2	4	4	4	4	4	4	2	2	4	4	4	4	4	4	2	3	3	4	4	3	4	4	3	4	3	4	4	3	4	4	3	4	4	4	4	4	4	4	4
64	19	2	3	3	3	4	3	3	4	4	3	3	4	4	3	4	3	4	2	3	2	4	2	3	2	3	2	3	2	4	2	3	3	2	4	3	2	3	3	3	2	2	1	4	2	3	3	2	4
66	20	2	4	4	4	4	3	4	3	2	3	3	3	3	4	4	3	3	3	3	3	3	3	3	3	4	4	4	4	4	4	4	4	4	4	4	5	2	2	3	4	4	4	4	4	4	4	3	3
67	19	1	3	3	3	3	3	1	5	5	3	3	3	3	3	3	3	3	3	3	3	3	3	3	3	3	3	3	3	3	3	3	3	3	3	3	3	3	3	3	3	3	3	3	3	3	3	3	3
68	20	2	4	4	4	4	5	3	4	5	4	4	4	4	5	4	4	4	4	4	4	5	5	5	5	5	5	5	4	5	5	5	4	4	5	5	5	5	5	5	5	5	5	5	5	4	5	4	5
69	20	1	3	2	2	2	2	3	3	2	4	4	4	4	3	3	3	2	3	3	3	3	3	3	4	3	3	3	3	3	3	4	3	3	3	3	3	3	3	3	3	3	3	3	3	3	2	3	3
70	19	1	3	2	3	3	2	2	3	3	3	3	3	3	4	3	3	3	3	3	3	3	3	3	3	3	3	4	4	3	4	3	3	3	3	3	3	3	3	3	3	3	3	4	4	4	4	4	4
71	20	2	3	3	3	4	4	3	4	3	4	3	4	3	3	4	4	4	3	4	4	3	5	4	3	4	4	3	4	3	4	4	4	4	3	5	4	4	3	4	4	5	4	4	3	4	4	3	4
72	20	2	5	5	5	4	1	1	3	1	5	5	5	5	5	5	5	5	5	5	5	5	5	5	5	5	5	5	5	5	5	5	5	5	5	5	5	5	5	5	5	5	5	5	5	5	5	5	5
73	19	2	5	4	4	5	5	5	5	2	4	3	4	3	3	3	3	3	3	4	2	4	4	4	2	4	4	4	4	4	4	2	3	2	1	4	2	4	4	3	1	4	4	4	4	4	4	4	4
74	19	2	4	4	4	4	3	3	3	2	4	4	4	4	4	4	3	3	4	4	4	4	4	4	4	4	4	4	4	4	4	3	3	4	3	3	3	3	3	3	3	4	4	4	3	4	4	4	3
75	19	1	3	4	3	2	2	2	3	2	5	5	5	5	5	5	5	5	5	5	5	5	5	5	5	5	5	5	5	5	5	5	5	5	5	5	5	5	5	5	5	5	5	5	5	5	5	5	5
76	19	1	3	3	3	3	3	3	3	3	3	3	5	5	3	3	3	3	5	5	3	3	3	3	3	3	3	3	3	3	3	3	3	3	3	3	3	3	3	3	3	3	3	3	3	3	3	3	3
77	20	2	4	4	4	4	4	4	4	3	4	4	4	4	4	4	4	4	3	3	3	4	3	3	2	3	3	3	3	3	3	3	3	3	3	3	3	3	3	3	3	3	3	3	3	3	2	3	3
78	20	2	3	5	4	4	4	2	4	3	5	5	5	5	5	5	5	2	5	5	5	5	4	4	5	3	4	3	4	3	4	5	5	5	5	5	5	3	4	5	4	5	5	4	4	4	4	5	5
79	20	1	3	5	2	4	3	4	2	3	3	4	5	4	3	5	3	4	2	3	4	4	3	5	3	5	4	3	5	3	4	4	4	5	3	5	4	3	4	4	3	5	4	5	3	4	3	4	4
80	19	2	2	2	2	2	2	2	2	2	2	2	2	2	5	5	5	5	5	5	5	5	5	5	3	3	3	3	3	3	3	4	3	4	4	4	4	4	4	4	4	4	4	4	4	4	4	4	4
82	20	1	3	3	3	3	3	3	3	3	3	3	2	4	3	4	4	4	4	4	4	4	4	4	3	4	4	4	4	4	4	3	3	3	3	3	3	3	3	3	3	4	3	3	4	4	3	3	3
83	20	2	4	4	4	4	4	3	3	2	5	5	5	5	5	5	5	3	5	5	5	5	4	5	5	5	5	5	5	5	5	4	4	4	4	4	4	3	4	4	4	4	4	4	5	3	4	5	4
84	20	2	3	3	3	3	2	2	3	2	4	4	4	4	4	4	3	3	4	4	4	4	4	4	3	3	4	4	4	4	4	4	4	4	4	4	4	4	4	4	4	4	4	4	4	4	4	4	4
86	19	1	3	3	3	3	3	1	3	1	5	5	5	5	5	5	5	3	5	5	5	5	5	4	3	4	3	4	4	4	4	5	5	4	4	4	4	3	3	4	4	4	4	3	4	4	4	4	4
87	19	2	4	3	3	3	3	2	4	3	4	4	4	4	5	5	5	1	4	4	3	5	4	4	3	3	5	3	3	4	4	4	4	5	5	5	5	2	3	4	4	3	3	3	5	2	2	3	3
90	20	2	3	4	4	3	2	3	4	2	4	4	4	4	5	4	3	2	4	4	3	2	4	4	2	4	4	4	3	4	4	3	3	4	3	4	3	3	3	3	3	2	4	4	4	2	2	4	4
91	20	2	3	3	3	4	2	3	3	3	5	3	5	5	5	5	3	3	5	5	5	4	4	4	4	4	4	4	4	4	4	4	4	4	4	4	4	4	4	4	4	5	4	5	4	4	4	3	3
92	20	2	3	4	4	4	4	4	5	4	3	3	4	4	4	5	5	3	3	3	3	3	3	3	3	3	3	3	3	3	3	2	2	2	3	3	3	3	3	3	3	3	3	3	3	3	3	3	3
93	20	2	3	2	1	2	1	1	2	2	5	5	5	5	5	5	5	2	5	5	5	5	5	5	5	5	5	5	5	5	5	5	5	5	4	5	5	3	2	5	5	5	5	5	5	5	5	5	5
94	19	2	4	4	4	5	3	3	3	3	3	4	4	4	4	4	3	4	4	4	4	4	4	4	2	3	4	4	4	4	4	3	3	3	4	4	3	3	4	3	4	3	4	3	4	3	3	3	4
95	19	2	3	3	3	3	3	3	2	2	4	3	4	5	5	4	3	4	4	4	4	3	3	3	4	4	4	3	4	3	3	3	3	3	3	3	3	3	3	3	3	3	3	3	3	3	3	3	3
96	19	2	4	3	3	2	2	2	2	2	5	5	5	5	4	4	5	2	5	4	3	4	4	3	4	5	3	3	4	5	5	4	5	5	4	4	5	1	3	5	3	2	4	5	5	5	2	5	5
97	19	2	3	3	4	3	3	3	3	3	3	3	3	3	3	3	3	3	3	3	3	3	3	3	3	3	3	3	3	4	4	4	4	4	4	4	4	4	3	4	4	4	4	4	3	4	3	4	3
98	20	1	4	4	3	3	1	1	2	1	5	5	5	5	5	3	4	2	4	4	4	3	4	3	2	2	2	4	4	4	5	2	3	3	2	4	4	2	3	4	2	4	3	3	4	4	2	4	4
99	20	1	4	4	4	4	1	1	2	2	5	5	5	5	5	5	3	3	4	4	4	3	3	4	5	5	5	5	3	4	3	4	4	4	4	4	4	1	3	4	4	5	4	4	4	2	4	5	5
100	20	1	3	3	3	3	3	3	3	3	3	3	3	3	5	5	5	5	5	5	5	5	5	5	5	5	5	5	5	5	5	5	5	5	5	5	5	5	5	5	5	5	5	5	5	5	5	5	5
101	20	1	2	3	3	3	1	2	2	1	5	4	5	5	3	4	3	2	3	4	3	2	4	3	2	2	1	3	1	2	5	3	2	2	1	2	2	1	3	2	5	2	5	1	4	5	3	4	5
102	19	1	2	2	2	2	4	3	4	4	4	4	4	4	4	4	4	3	4	4	3	3	4	4	4	4	4	4	4	4	5	4	4	4	4	4	3	4	4	3	4	4	4	4	4	3	4	4	5
103	21	1	3	3	3	3	3	3	3	3	3	3	3	3	3	3	3	3	3	3	3	3	3	3	3	3	3	3	3	3	3	3	3	3	3	4	3	3	3	4	3	4	4	4	3	4	3	3	4
104	19	2	4	4	4	4	4	4	4	4	4	4	4	4	4	4	4	4	4	4	4	4	4	4	4	4	4	4	3	4	1	4	4	4	4	4	4	4	4	4	4	4	4	4	4	4	3	4	4
105	19	1	3	3	3	3	2	2	2	4	4	3	3	4	3	3	3	2	3	3	2	3	3	3	3	3	2	3	2	3	2	4	4	4	3	3	3	2	3	4	2	3	3	3	3	3	3	3	3
106	19	2	5	5	4	4	3	2	3	3	5	5	5	5	5	5	5	3	5	5	5	5	5	5	3	4	4	4	4	4	4	5	5	5	3	4	4	3	3	4	4	4	4	4	4	4	4	4	4
107	19	2	4	4	4	3	2	2	2	2	4	4	5	5	4	4	4	2	4	4	3	4	4	4	3	4	3	2	2	2	3	3	3	3	3	3	3	2	3	3	3	2	3	3	3	2	3	3	3
108	20	2	1	4	3	2	1	1	1	1	5	4	4	5	3	3	4	1	3	3	3	3	3	3	3	3	3	3	3	3	3	3	3	3	3	3	3	3	3	3	3	3	3	3	3	3	3	3	3
109	19	2	3	3	3	3	3	3	3	3	3	3	4	3	3	3	3	3	3	3	3	5	3	3	3	3	3	3	4	4	5	5	4	5	3	3	3	4	3	3	4	3	3	3	3	3	3	3	3
111	20	2	4	5	5	5	5	3	4	3	5	3	5	5	4	4	4	2	3	3	2	3	3	3	4	3	3	3	4	4	4	4	4	4	4	4	4	3	4	4	5	4	4	4	4	4	4	4	4
112	19	1	4	4	4	4	3	3	3	3	4	4	4	4	4	4	4	4	4	4	4	4	4	3	4	3	4	3	4	3	4	3	4	3	4	3	3	4	3	3	4	4	4	4	4	3	3	4	3
113	20	1	3	2	2	2	4	3	4	1	3	3	3	3	3	3	3	3	3	3	3	3	3	3	3	3	3	3	3	3	3	3	3	3	3	3	3	3	3	3	3	3	3	3	3	3	3	3	3
114	19	2	5	3	2	3	3	3	3	3	3	3	3	3	3	3	3	3	3	3	3	3	3	3	3	3	3	3	3	3	3	3	3	3	3	3	3	3	3	3	3	3	3	3	3	3	3	3	3
115	20	2	3	5	3	5	2	3	2	3	5	5	5	5	3	3	3	3	5	5	5	5	5	5	5	5	5	5	5	5	5	5	5	5	3	5	5	1	3	4	2	5	5	5	5	5	5	5	5
116	19	2	3	3	3	3	2	1	3	2	5	5	5	5	5	5	5	5	5	5	5	4	4	4	4	4	4	4	3	4	4	4	4	4	4	4	4	4	4	4	4	4	4	4	4	4	4	4	4
117	18	2	3	3	3	3	2	1	3	2	3	5	5	5	4	3	1	4	5	5	5	4	3	4	3	3	4	5	3	4	4	4	4	4	1	1	4	2	3	3	2	4	3	3	3	3	3	3	3
118	19	2	3	3	3	3	3	2	3	2	3	3	3	3	4	3	3	2	3	3	3	3	3	3	3	3	3	3	3	3	4	3	3	4	3	4	3	3	4	3	3	3	4	3	3	3	3	3	3
119	19	1	2	4	5	4	2	2	4	4	5	5	5	5	5	5	5	1	5	4	5	5	4	5	1	5	5	3	5	5	5	4	4	5	5	5	5	4	5	4	5	5	5	5	5	5	2	5	5
120	21	2	4	4	3	3	3	3	3	3	4	4	4	4	5	4	5	3	5	5	4	5	4	4	3	4	3	3	3	4	5	3	4	3	4	4	4	4	4	4	3	5	4	5	4	4	4	5	5
121	19	2	3	4	4	3	2	2	3	3	4	5	5	5	5	5	3	4	4	4	4	4	4	4	5	5	5	4	4	3	4	4	4	4	4	4	5	2	4	4	3	4	4	5	4	4	4	4	3
122	20	2	4	5	5	4	2	2	4	3	4	5	5	5	5	5	5	2	4	4	2	3	4	3	2	2	4	4	3	4	5	4	4	4	3	4	2	2	2	4	3	4	4	4	4	2	1	3	3
123	20	2	3	5	3	3	1	1	2	1	5	5	5	5	5	5	5	5	5	5	5	5	5	5	5	5	5	5	5	5	5	5	5	5	5	5	5	5	5	5	5	5	5	5	5	5	5	5	5
124	19	2	3	3	4	4	3	2	3	3	3	3	3	4	4	4	4	2	4	4	4	4	4	4	3	4	4	4	4	4	4	3	3	3	3	3	3	2	2	4	2	4	4	4	4	4	3	4	4
125	19	2	3	4	3	3	3	3	4	3	5	5	5	5	5	3	4	5	4	4	3	4	4	4	4	5	5	5	5	4	2	3	4	4	3	3	3	4	4	4	3	4	4	4	4	4	2	3	3
126	20	2	4	3	3	3	2	2	2	2	5	4	4	4	5	5	5	3	5	5	5	5	5	5	3	3	3	3	3	3	3	4	4	4	3	3	3	3	2	4	2	3	3	3	3	3	3	4	4
127	21	1	3	3	3	3	2	2	2	2	5	4	5	5	5	4	2	3	3	3	4	4	3	3	3	3	3	4	3	3	3	3	4	4	4	4	3	3	4	4	4	4	3	3	3	3	3	3	3
128	21	2	4	4	3	3	1	1	3	1	5	5	5	5	5	5	4	3	5	4	3	3	4	4	3	3	4	5	4	4	5	3	4	4	3	5	4	2	4	5	3	4	4	4	5	3	3	5	3
129	19	1	3	4	3	3	1	1	4	1	5	4	4	4	4	4	4	1	3	4	4	1	4	4	1	1	1	1	1	1	4	3	3	3	1	4	4	1	4	4	4	4	4	4	4	1	5	4	4
130	20	2	4	5	4	5	3	2	4	5	5	5	5	5	5	5	5	5	5	5	5	5	5	5	5	5	4	5	5	5	5	5	5	5	5	5	5	5	5	5	5	5	5	5	5	5	5	5	5
132	19	1	3	3	3	3	3	3	3	3	4	4	4	4	4	4	4	4	4	4	3	3	3	3	3	3	3	3	3	3	3	3	3	3	3	3	3	3	3	3	3	4	4	4	4	4	4	4	4
133	19	2	1	2	2	1	1	1	1	1	5	5	5	5	5	5	3	5	5	5	5	5	5	5	3	3	4	4	4	4	5	5	5	5	3	3	5	3	5	4	5	5	5	5	5	5	2	5	4
134	19	2	3	4	4	4	2	2	3	2	4	3	3	3	4	4	3	2	3	3	2	3	4	4	2	2	4	4	4	3	3	3	3	3	4	4	4	3	4	3	4	4	4	4	4	3	3	3	3
135	20	2	4	4	4	3	3	2	3	1	5	4	4	3	3	3	3	3	3	3	3	3	3	3	3	3	3	3	3	3	3	3	3	3	3	3	3	3	3	3	3	3	3	3	3	3	3	3	3
137	19	2	4	4	4	4	4	5	4	4	5	2	4	4	4	4	3	1	4	4	3	4	4	4	3	4	4	5	5	4	3	4	4	5	2	5	4	3	4	4	4	4	4	4	4	3	3	4	5
138	20	1	3	3	2	2	2	2	3	2	5	3	3	3	3	3	3	3	3	3	3	3	3	3	3	3	3	3	3	3	3	3	3	3	3	3	3	3	3	3	3	3	3	3	3	3	3	3	3
139	29	2	4	4	3	3	4	2	3	3	4	3	4	4	4	4	4	3	4	4	4	4	4	4	3	3	4	4	4	3	4	4	4	4	3	4	4	2	2	3	3	3	4	4	3	4	3	3	4
140	20	2	5	5	5	5	3	3	3	2	5	5	5	5	5	5	3	2	4	4	4	4	4	4	2	2	2	4	2	2	3	3	3	3	4	4	4	3	1	5	1	3	3	3	3	3	3	4	4
141	20	1	3	3	3	3	3	3	3	3	3	3	3	3	5	5	3	3	5	5	5	5	5	5	4	4	4	4	4	4	4	4	4	4	4	4	4	4	4	4	4	4	4	4	4	4	4	4	4
142	19	1	5	3	3	3	3	3	3	3	3	3	3	3	3	3	3	3	3	3	3	3	3	3	3	3	3	3	3	3	3	3	3	3	3	3	3	3	3	3	3	3	3	3	3	3	3	3	3
143	21	1	3	3	2	3	2	3	5	1	5	5	5	5	5	5	5	5	5	5	5	5	5	5	5	5	5	5	5	5	5	5	5	5	5	5	5	5	5	5	5	5	5	5	5	5	5	5	5
144	19	2	1	1	1	1	1	1	1	1	5	5	5	5	5	5	5	5	5	5	5	5	5	5	5	5	5	5	5	5	5	5	5	5	5	5	5	5	5	5	5	5	5	5	5	5	5	5	5
145	20	2	3	3	3	3	2	2	3	2	3	3	3	3	3	3	3	3	3	3	3	3	3	3	3	3	3	3	3	3	3	3	3	3	3	3	3	3	3	3	3	3	3	3	3	3	3	3	3
146	18	2	5	5	5	4	3	3	4	4	5	5	5	5	5	3	3	5	3	3	3	5	4	3	4	4	4	3	4	4	4	3	4	3	3	3	3	3	3	4	3	3	3	3	4	3	3	3	3
147	21	2	4	4	4	4	4	4	5	4	4	4	4	4	5	4	4	2	2	3	3	3	3	3	2	4	4	4	4	4	4	3	3	3	3	3	3	3	3	3	3	3	4	4	3	4	4	4	5
149	20	1	4	4	4	4	2	2	2	1	5	5	5	5	5	1	5	1	5	5	5	5	5	5	5	5	5	5	5	5	5	4	4	4	4	4	5	5	3	5	5	5	5	5	5	5	1	5	5
150	19	2	3	3	4	4	2	2	2	2	2	4	4	4	4	4	4	3	4	4	4	4	4	4	3	4	4	4	4	4	4	4	4	3	4	4	4	4	3	4	4	3	4	3	3	3	2	3	3
151	20	2	1	2	1	1	1	2	1	1	1	1	1	1	3	3	3	3	3	3	3	3	3	3	3	3	3	3	3	3	3	3	3	3	3	3	3	3	3	3	3	3	3	3	3	3	3	3	3
152	19	2	3	2	2	2	2	3	3	3	5	3	5	5	4	4	3	3	5	5	5	5	5	5	4	3	4	4	3	3	3	2	3	3	3	3	3	3	3	3	3	3	3	3	3	3	3	3	3
153	19	2	3	3	3	3	3	3	3	3	3	3	3	4	3	3	3	3	2	3	3	3	3	3	3	3	3	2	3	3	3	3	3	4	2	3	3	2	3	3	3	3	2	3	3	3	3	2	3
154	20	2	5	3	4	3	2	3	3	1	4	4	4	4	5	5	4	1	5	5	3	5	3	4	4	4	4	4	4	4	4	4	4	4	4	4	4	4	4	4	4	4	4	4	4	2	3	4	4
155	20	2	4	4	3	4	3	3	3	3	3	3	3	4	5	5	3	4	4	4	3	3	3	3	3	3	3	3	3	3	3	3	3	3	3	3	3	3	3	3	3	3	3	3	3	3	3	3	3
156	19	2	5	4	5	4	4	3	4	3	5	5	5	3	5	5	5	4	5	5	4	2	5	4	3	5	3	5	5	5	3	5	5	5	2	3	5	3	3	5	2	5	3	5	5	5	2	5	5
157	19	2	4	4	3	4	1	2	2	2	5	5	4	5	5	5	4	2	5	5	2	5	3	3	2	3	4	3	3	3	3	3	4	5	3	3	3	3	3	3	2	2	4	3	3	3	2	4	4
159	19	2	3	3	4	3	2	4	3	3	5	5	5	5	5	5	5	5	5	5	5	5	5	5	5	5	5	5	5	5	5	3	5	5	5	5	5	5	5	5	5	5	5	5	5	5	5	5	5
160	20	1	2	2	2	2	2	1	2	2	5	5	5	5	3	3	3	3	3	3	3	3	3	3	3	3	3	3	3	3	3	4	4	4	4	4	4	4	4	4	4	4	4	4	4	4	4	4	4
162	19	2	4	4	3	3	2	2	2	2	5	5	5	5	5	5	4	3	5	5	4	4	4	4	4	4	3	2	3	3	4	4	4	4	3	3	5	3	4	5	4	4	4	4	5	4	3	4	4
163	20	2	4	4	4	4	3	3	4	4	5	5	5	5	5	5	5	2	5	5	5	5	5	5	5	5	5	5	4	4	4	4	4	4	4	4	4	4	4	4	4	4	4	4	4	4	4	4	4
164	20	2	3	4	3	3	2	2	2	2	3	3	3	4	4	4	4	4	4	4	4	4	4	4	4	4	4	4	4	4	4	4	4	4	4	4	4	4	4	4	4	4	4	4	4	4	4	4	4
165	19	2	4	2	1	1	1	1	2	1	5	5	5	4	5	5	5	1	5	5	2	5	3	4	2	4	5	5	5	5	5	3	2	5	2	4	3	3	1	5	3	3	4	5	5	5	2	5	4
166	20	2	3	3	3	2	2	2	3	2	3	4	4	4	4	4	4	3	4	4	4	4	3	3	3	3	3	3	3	3	3	3	3	3	3	3	3	3	2	3	2	3	3	3	3	3	2	3	3
167	19	2	3	3	3	2	3	1	2	2	3	5	5	5	5	5	5	5	5	5	5	5	5	5	5	5	5	5	5	5	5	5	5	5	5	5	5	5	4	5	4	5	5	5	5	5	4	5	5
171	19	1	3	3	2	3	2	2	3	2	4	4	4	4	5	5	3	2	4	4	4	4	4	3	3	3	3	4	3	3	4	3	3	4	4	3	5	3	3	3	3	3	3	3	4	4	3	4	5
173	20	2	5	5	5	5	2	2	3	1	3	3	5	5	3	2	1	1	3	3	2	3	1	2	1	1	1	2	3	2	5	4	4	5	2	2	3	2	1	5	1	1	3	1	3	1	2	1	1
175	20	2	3	4	3	3	2	2	2	3	5	5	5	5	5	5	5	3	5	5	3	5	3	4	4	4	4	4	4	4	4	4	4	4	4	4	4	4	4	4	4	4	4	4	4	4	4	4	4
176	19	2	4	4	4	4	4	4	4	4	3	4	4	4	5	5	5	3	3	3	3	3	3	3	3	3	3	3	3	3	3	4	4	4	4	4	3	3	3	3	3	3	3	3	4	3	3	3	3
177	20	2	4	4	4	4	4	3	3	5	5	4	4	4	5	5	4	4	4	4	4	3	3	3	4	4	4	4	4	4	4	4	4	4	3	3	4	3	4	4	4	3	4	3	3	3	3	4	4
178	20	2	3	3	2	2	1	1	1	1	5	5	5	5	5	5	5	5	5	5	5	5	5	5	4	5	4	4	4	4	5	5	5	5	4	4	5	3	2	5	2	3	4	4	5	3	1	4	5
179	20	2	4	3	3	3	3	3	3	2	3	3	4	3	4	4	3	3	3	3	3	3	3	4	3	3	3	3	4	4	4	3	3	4	4	4	3	3	3	3	3	3	3	3	3	3	3	3	3
181	19	1	5	4	5	5	3	3	4	3	5	3	4	5	3	4	3	5	2	4	5	3	2	4	4	5	4	2	4	3	4	3	4	4	4	5	3	2	3	4	4	4	3	3	5	2	4	3	4
182	20	2	5	5	5	5	3	3	4	4	5	5	5	5	5	5	5	5	4	4	3	5	5	5	5	5	5	5	5	5	5	5	5	5	5	5	5	5	4	5	5	4	4	3	3	4	4	4	4
183	20	2	4	3	3	3	2	2	3	2	4	3	3	4	4	3	3	3	4	4	4	4	3	3	3	3	3	3	3	3	3	3	3	4	3	3	3	3	3	3	3	3	3	4	4	3	3	3	3
184	20	2	4	4	3	3	4	3	5	3	4	4	4	4	4	4	4	1	4	4	4	4	4	4	4	4	4	4	4	4	4	4	4	4	4	4	4	4	4	4	4	4	4	4	4	4	4	4	4
185	19	2	3	3	3	3	3	3	4	4	3	3	4	4	4	2	4	2	3	3	4	2	2	2	2	4	4	4	4	4	4	4	4	4	3	3	2	2	3	4	4	4	3	4	3	4	3	3	4
188	20	2	5	5	5	5	3	3	4	4	5	3	5	5	4	4	4	3	5	5	3	4	4	4	4	4	4	4	4	3	3	4	5	5	4	4	5	2	3	4	3	3	4	4	4	4	4	4	4
189	19	2	4	1	3	3	3	4	4	4	5	5	5	5	3	3	3	2	4	4	3	4	4	4	3	4	4	3	3	3	3	4	4	4	4	4	4	4	4	5	4	4	4	4	4	4	4	3	3
190	20	1	1	1	1	1	1	1	1	1	1	1	1	1	5	5	5	5	5	5	5	5	5	5	5	5	5	5	5	5	5	5	5	5	5	5	5	5	5	5	5	5	5	5	5	5	5	5	5
191	19	2	3	2	3	4	2	2	3	2	4	4	4	4	4	4	4	3	4	4	4	3	3	3	3	3	3	4	4	4	4	4	4	4	3	3	3	2	3	3	3	3	4	4	4	4	3	4	4
192	19	2	3	4	3	3	1	1	1	1	5	5	5	5	5	5	5	1	5	5	5	5	5	5	5	5	5	2	5	5	5	5	5	5	5	5	5	1	1	5	4	5	5	5	5	5	2	5	5
194	21	1	3	3	3	3	1	1	2	3	5	5	5	5	5	4	5	3	5	5	5	4	4	4	5	5	4	4	3	3	3	4	4	4	4	3	4	2	3	4	3	4	4	4	4	4	4	4	4
195	20	2	2	5	5	5	3	3	4	5	5	5	5	5	5	3	2	4	4	3	5	4	5	5	2	5	4	4	3	5	5	5	5	5	5	5	5	5	5	5	5	4	4	2	4	3	1	3	3
196	20	2	4	4	4	4	4	2	4	4	4	4	4	4	4	4	4	4	4	4	4	4	4	4	4	4	4	4	4	4	4	4	4	4	4	4	4	4	4	4	4	4	4	4	4	4	4	4	4
197	19	1	2	3	3	3	3	4	4	3	4	4	4	4	5	5	4	4	5	5	5	5	3	3	2	4	4	4	4	4	4	3	3	3	3	3	3	3	3	3	3	3	3	3	3	3	3	3	3
198	19	2	3	4	4	2	2	3	4	3	5	5	5	5	5	5	4	2	4	3	5	5	5	5	5	5	2	4	4	3	2	4	4	5	4	4	2	3	5	5	5	5	5	5	5	5	4	5	5
199	19	2	3	3	3	2	3	2	3	2	5	4	3	3	4	4	4	4	4	4	3	3	3	3	4	3	4	4	3	4	4	3	4	3	3	3	3	3	3	4	4	4	4	3	4	3	3	4	4
200	20	1	2	2	2	2	2	3	4	2	4	4	4	4	5	4	4	3	3	3	3	3	4	3	2	3	5	5	4	4	3	3	3	3	4	3	3	3	2	3	2	3	3	3	3	2	2	2	3
201	21	1	4	4	4	3	4	1	3	3	3	3	3	3	4	4	4	4	4	4	4	4	4	4	4	4	4	4	4	4	4	4	4	4	4	4	4	4	4	4	4	4	4	4	4	4	4	4	4
202	19	2	3	4	3	3	4	3	4	4	5	5	5	5	4	4	3	3	5	5	5	5	5	5	3	3	3	4	3	3	3	5	5	5	3	3	5	2	3	5	3	2	4	4	4	3	3	3	4
203	19	2	3	4	3	2	2	2	3	1	5	4	4	4	4	4	4	4	4	4	4	4	4	4	3	4	4	4	4	4	4	4	4	5	3	3	4	3	4	3	3	4	4	4	4	4	2	3	3
204	19	1	3	3	2	3	2	2	2	2	4	4	4	4	4	4	4	3	3	3	3	3	4	4	2	2	4	2	4	4	4	4	4	4	2	4	4	4	4	4	3	3	3	4	4	4	4	4	4
205	19	2	4	4	4	4	2	3	3	2	4	4	4	4	4	3	4	3	4	4	4	4	4	4	4	5	5	4	4	4	3	5	5	5	5	4	5	4	3	3	4	3	4	4	4	4	3	3	3
206	20	2	3	3	3	3	3	4	2	4	3	3	3	3	5	4	4	4	3	4	3	4	4	3	4	4	3	3	3	3	3	3	4	3	4	3	3	3	2	3	4	3	4	4	4	3	4	3	4
207	20	2	3	4	3	4	4	3	3	3	4	4	4	4	3	3	3	3	4	4	4	4	4	4	4	4	4	4	4	4	4	3	3	3	3	3	3	3	3	3	3	4	4	4	4	4	3	3	3
208	20	2	3	3	2	2	3	3	3	3	4	4	4	4	3	3	3	3	3	3	3	3	3	3	3	3	3	3	3	3	3	3	3	3	3	3	3	3	3	3	3	3	3	3	3	3	3	3	3
209	19	2	3	3	3	3	2	2	2	2	4	4	4	4	4	3	3	3	4	4	4	3	3	3	3	4	4	4	4	4	4	3	3	3	3	3	3	3	3	3	3	3	3	3	3	3	3	3	3
212	19	1	3	3	3	3	2	3	4	3	4	3	4	4	3	4	3	2	4	4	4	4	4	4	3	3	3	3	3	3	2	4	4	4	4	4	4	4	4	3	4	4	4	4	4	4	3	3	3
213	21	2	4	4	4	3	3	3	3	3	3	3	3	4	3	4	3	4	3	3	3	3	3	4	4	3	3	4	3	3	3	4	3	3	3	3	3	3	3	3	3	3	4	3	3	3	3	3	3
214	19	1	5	5	5	5	4	4	4	4	4	4	4	4	4	4	4	4	4	4	4	4	4	4	4	4	4	4	4	4	4	4	4	4	4	4	4	4	4	4	4	4	4	4	4	4	4	4	4
215	19	2	5	3	3	3	3	3	3	3	3	3	3	3	4	4	4	4	3	3	3	3	3	3	3	3	3	3	3	3	3	3	3	3	3	3	3	3	3	3	3	3	3	3	3	3	3	3	3
216	19	2	5	5	5	5	5	5	5	5	5	5	5	5	3	4	1	4	5	5	5	5	5	5	5	5	5	5	5	5	5	5	5	5	4	5	5	5	4	4	5	5	5	5	5	5	5	5	5
217	20	2	2	3	3	5	4	3	2	4	5	3	5	3	4	3	3	3	3	3	4	3	2	4	2	4	2	4	3	4	2	4	4	4	4	3	4	3	2	4	4	3	3	3	3	4	2	4	2
218	20	2	3	3	3	3	2	3	3	2	5	4	5	5	5	4	5	3	3	3	3	4	3	3	3	3	3	3	3	3	3	3	3	4	3	3	3	3	3	3	3	3	3	3	3	2	3	3	3
219	20	2	3	3	3	3	3	1	2	2	4	4	4	4	4	4	3	3	3	3	3	3	3	3	3	3	3	3	3	3	3	3	3	3	3	3	3	3	3	3	3	3	3	3	3	3	3	3	3
220	19	2	4	4	4	4	4	3	4	2	4	5	5	5	5	4	4	4	4	4	4	4	4	4	4	4	4	4	4	4	4	4	4	4	4	4	4	4	4	4	4	3	4	3	4	3	3	4	4
221	18	1	3	4	4	3	2	2	3	2	3	3	4	4	4	4	3	3	4	4	4	4	4	4	4	4	4	4	4	3	4	4	4	4	4	4	4	2	4	4	3	3	4	3	4	4	3	4	4
222	19	2	4	4	4	4	4	3	4	4	5	5	5	5	5	5	4	5	4	5	5	4	5	5	4	4	5	4	4	4	3	5	5	5	4	5	4	3	4	5	4	4	4	4	5	5	3	5	5
223	19	2	5	5	5	5	4	4	4	4	5	4	5	5	5	5	4	2	5	5	5	5	5	5	5	5	5	5	5	5	5	3	2	5	5	5	5	3	5	4	5	4	5	5	5	5	5	5	5
224	20	2	4	4	4	4	4	4	4	4	4	4	4	4	4	3	3	3	3	3	3	3	3	4	3	3	4	4	4	4	3	3	3	3	3	3	3	3	3	3	3	3	3	3	3	3	3	3	3
226	20	1	5	5	5	5	3	3	3	3	3	4	5	5	4	4	4	4	3	4	3	4	4	4	4	4	3	4	4	3	5	5	3	4	3	4	4	4	3	5	5	5	5	5	5	4	5	5	4
227	20	2	3	1	3	4	1	1	3	2	5	4	5	5	3	4	2	2	5	5	5	3	2	4	3	5	3	3	3	2	3	3	4	4	3	4	4	1	4	4	1	4	4	4	4	1	1	4	4
228	19	2	4	4	4	4	4	4	4	3	4	4	4	4	5	5	3	5	4	3	3	3	3	4	4	4	4	3	4	4	2	3	3	4	3	3	3	3	2	4	3	2	3	4	4	4	2	4	4
229	20	2	4	3	5	4	3	4	5	3	4	4	4	4	4	3	3	3	3	4	3	3	3	3	3	3	3	3	3	3	3	3	4	4	3	3	3	3	3	3	3	3	3	3	3	3	3	3	3
230	21	2	4	4	4	4	3	3	3	3	5	4	5	5	5	5	4	3	3	3	3	3	3	3	3	3	3	3	3	3	3	3	3	3	3	3	3	3	3	3	3	3	3	3	3	3	3	3	3
231	19	2	3	3	3	3	3	3	3	2	5	5	5	5	4	4	4	2	4	4	4	4	4	4	4	4	4	4	4	4	4	4	4	4	4	4	4	4	4	4	4	4	4	4	4	4	4	4	4
232	20	2	2	4	4	4	1	2	2	2	4	4	4	4	4	4	4	4	4	4	4	4	4	4	4	4	4	4	4	4	4	4	4	4	4	4	4	4	4	4	4	4	4	4	4	4	4	4	4
233	21	2	3	4	3	3	3	3	3	2	5	5	5	4	5	5	3	4	5	4	5	3	4	3	4	5	5	4	5	5	2	3	4	4	4	5	4	3	3	3	4	4	5	5	5	4	3	5	5
234	20	2	3	3	2	1	1	1	1	1	5	5	5	5	4	5	4	4	5	5	4	4	5	5	4	5	5	5	5	4	4	4	4	5	4	4	4	3	3	4	3	3	4	4	4	3	3	4	5
235	20	2	3	3	2	2	2	2	2	2	1	5	5	5	5	5	5	5	5	5	5	5	5	5	5	5	5	5	5	5	5	5	4	5	5	5	5	5	5	5	5	5	5	5	5	5	5	5	5
236	19	1	2	2	2	1	1	1	2	1	4	4	4	5	4	1	3	1	4	4	3	4	4	4	4	4	4	4	4	4	4	2	2	2	3	3	4	1	1	1	1	4	4	4	4	4	4	4	4
237	2 0	2	4	3	3	3	3	3	3	3	3	4	3	3	4	4	4	3	4	4	3	4	4	3	4	4	3	4	3	3	4	4	4	4	4	4	4	4	4	3	4	4	3	4	4	3	3	3	3
238	20	1	1	2	2	2	3	2	1	1	5	5	5	5	5	5	3	2	5	4	4	3	4	5	4	3	3	5	3	4	4	5	5	5	5	5	5	3	3	3	1	3	4	5	5	5	4	5	5
240	20	1	2	2	2	2	2	2	2	2	3	3	4	4	4	4	4	4	4	4	4	4	4	4	2	2	2	2	2	4	2	4	2	4	2	4	3	2	4	2	3	3	4	4	4	4	4	4	4
241	20	1	5	5	5	5	2	3	4	2	5	5	5	5	5	5	5	4	5	5	5	5	5	5	5	5	5	5	5	5	5	5	5	5	5	5	5	5	5	5	5	5	5	5	5	5	5	5	5
242	20	2	3	3	4	3	2	2	3	2	4	4	5	5	5	5	4	4	3	4	4	4	3	3	3	4	4	4	3	3	5	4	4	5	4	3	3	3	3	4	3	5	4	4	4	3	3	3	3
243	20	1	3	3	3	3	3	3	3	3	3	3	3	3	3	2	4	4	2	3	3	2	4	4	4	4	4	4	3	3	4	4	3	3	3	3	3	3	4	2	2	4	2	4	4	2	2	3	3
244	20	2	3	3	3	3	3	3	3	3	3	4	3	3	3	3	3	3	3	3	3	3	3	3	4	3	3	4	4	4	4	4	4	4	4	4	4	4	4	4	4	4	4	4	4	4	4	4	4
245	19	2	2	2	2	2	1	2	3	2	4	4	4	4	5	5	3	2	5	5	5	5	5	5	5	4	4	4	4	4	5	4	4	4	4	4	4	2	4	3	3	5	5	3	5	5	3	5	5
246	20	2	3	3	3	3	3	3	3	3	5	3	4	4	4	4	3	4	3	3	3	3	3	3	3	3	3	3	3	3	3	3	3	3	3	4	3	3	3	3	3	3	3	3	3	3	3	3	3
247	19	2	4	5	4	4	4	2	4	2	1	1	5	5	5	5	5	1	5	5	5	5	5	5	2	5	5	5	5	5	4	4	2	5	3	4	4	4	4	4	4	4	4	4	4	4	4	4	4
248	20	2	4	3	4	4	3	2	3	3	4	5	5	5	5	5	4	2	5	5	5	5	5	5	3	3	5	5	3	5	5	5	5	5	5	5	5	5	5	5	4	4	4	4	4	4	4	4	4
249	19	1	4	3	4	3	3	3	3	3	4	4	4	4	3	4	3	4	4	3	3	5	4	5	4	5	5	5	3	4	5	5	4	3	4	4	3	3	5	4	3	3	3	3	3	3	3	4	4
250	19	2	4	4	4	4	4	4	5	5	3	4	3	4	3	4	4	4	3	4	4	3	3	4	3	4	4	3	4	3	5	4	4	4	3	3	2	4	3	3	4	3	3	5	5	5	3	3	3
251	19	2	4	5	4	4	2	1	1	2	5	5	5	5	4	5	5	4	4	4	4	4	4	4	5	4	4	4	2	4	4	4	4	4	3	4	4	2	4	4	4	4	4	4	4	4	4	4	4
252	19	2	2	2	3	3	2	2	4	2	4	4	4	4	4	4	4	3	4	4	4	4	4	4	2	4	4	3	2	4	3	4	4	4	2	4	4	2	4	4	4	4	4	4	4	4	3	3	4
253	20	2	4	4	4	2	2	3	3	1	4	3	4	3	2	3	3	1	4	4	2	4	4	3	3	3	3	3	3	3	3	3	3	3	3	3	3	3	3	3	3	3	3	3	3	3	3	3	3
254	20	2	3	3	4	4	5	3	4	2	3	5	5	4	4	2	3	2	3	4	3	2	2	3	2	3	2	4	5	5	2	3	3	4	4	2	3	5	3	3	4	4	2	3	4	3	2	3	3
255	19	2	2	3	2	2	1	1	1	1	5	5	5	5	5	5	5	5	5	5	5	5	5	5	5	5	5	5	5	5	5	5	5	5	5	5	5	4	5	5	5	5	5	5	5	5	5	5	5
256	20	2	2	2	2	2	1	2	1	2	1	2	1	2	4	4	3	3	3	3	3	3	3	3	3	3	3	3	3	3	3	3	3	3	3	3	3	3	3	3	3	3	3	3	3	3	3	3	3
257	20	2	3	3	3	3	3	2	3	2	4	5	5	3	3	3	3	3	3	3	3	3	3	3	3	3	3	3	3	4	3	3	3	3	3	4	4	3	3	3	2	3	4	4	4	4	2	3	3
258	20	2	4	3	3	4	4	4	5	2	5	5	5	5	5	5	2	5	5	3	2	5	5	5	5	5	5	5	5	5	5	3	5	5	5	5	5	5	5	5	5	5	5	5	5	5	5	5	5
259	19	2	3	4	4	3	2	2	3	3	5	4	5	5	5	5	5	5	5	5	5	5	5	5	5	5	5	5	5	5	5	5	5	5	5	5	5	2	3	5	3	5	5	5	5	5	5	5	5
260	21	1	5	5	4	4	4	4	5	5	5	4	5	5	5	5	5	5	5	4	4	4	4	4	5	5	5	5	5	5	5	5	5	5	5	5	5	5	5	5	5	5	5	5	5	5	5	5	4
261	19	2	5	4	4	5	5	3	5	5	3	3	3	3	5	1	2	1	1	1	1	2	1	3	1	1	4	4	4	4	3	2	2	1	3	3	2	2	2	2	2	1	2	1	1	1	1	1	1
262	20	2	3	3	4	4	2	3	2	2	4	4	4	4	4	3	3	3	3	3	2	4	3	3	2	3	3	4	3	4	4	3	3	3	4	4	4	2	3	4	4	4	4	4	4	4	3	3	3
263	20	2	3	4	4	4	3	2	2	2	4	5	5	5	4	5	3	4	5	5	4	5	4	4	4	4	4	4	5	5	5	4	4	5	4	5	4	4	4	4	4	5	5	5	5	5	3	5	5
264	20	1	3	4	2	3	3	2	3	2	5	5	5	5	5	5	4	2	4	4	4	4	4	4	4	4	4	4	4	4	4	4	4	4	4	4	4	4	4	4	4	4	4	4	4	4	3	4	4
265	19	2	4	4	4	4	3	4	4	4	4	4	4	4	4	4	4	3	4	4	4	4	4	4	4	4	4	4	4	4	4	4	4	4	4	4	4	4	4	4	4	4	4	4	4	4	4	4	4
267	19	2	3	4	2	2	2	2	2	2	5	4	4	4	5	5	3	3	5	5	4	5	5	4	4	4	4	4	4	4	2	4	4	5	4	4	4	3	4	5	4	4	5	4	4	4	5	5	4
268	20	2	5	5	5	5	3	3	3	3	5	5	5	5	5	5	3	2	5	5	5	5	5	5	4	4	3	3	3	3	5	5	5	5	3	3	3	3	3	3	3	3	3	3	3	3	3	3	3
269	19	2	4	4	4	4	3	2	3	4	5	4	4	4	4	4	4	2	4	3	3	2	3	4	4	4	4	4	3	3	5	4	4	4	3	4	4	4	3	4	4	4	4	4	4	4	4	4	4
270	19	2	3	4	4	3	2	2	2	3	4	4	5	5	5	5	5	4	5	5	5	5	4	5	4	5	5	5	4	4	5	5	5	5	4	4	4	3	4	4	4	4	4	4	5	4	4	4	4
272	20	2	4	4	4	4	3	3	3	3	4	3	4	4	4	3	3	4	3	3	3	3	3	3	3	3	3	3	3	3	3	3	3	3	3	3	3	3	3	3	3	3	3	3	3	3	3	3	3
273	19	2	4	3	3	3	2	2	3	2	5	3	4	5	5	4	3	2	4	4	3	4	4	4	3	3	4	2	3	3	4	4	4	4	2	2	3	2	1	4	2	2	2	3	4	3	4	3	2
275	20	2	5	4	4	4	3	3	3	3	4	5	5	5	5	5	5	5	5	5	4	4	4	4	4	4	4	4	4	4	4	4	4	4	4	4	4	5	5	5	5	5	5	5	5	3	4	5	5
278	19	1	3	3	1	1	1	1	1	1	5	5	5	5	5	5	5	5	5	5	5	5	5	5	3	5	3	2	3	3	5	5	5	5	5	5	5	2	5	5	4	5	5	5	5	5	5	5	5
279	19	1	5	5	5	5	5	5	5	5	5	5	5	5	5	5	5	5	5	5	5	5	5	5	5	5	5	5	5	5	5	5	5	5	5	5	5	5	5	5	5	5	5	5	5	5	5	5	5
280	20	2	4	4	4	4	4	3	4	4	4	4	4	4	4	4	4	4	4	4	4	4	4	4	4	4	4	4	4	4	4	4	4	4	4	4	4	4	4	4	4	4	4	4	4	4	4	4	4
281	19	2	3	3	3	4	2	1	1	1	4	4	4	4	5	5	3	4	4	4	4	4	4	4	4	4	4	4	4	4	4	4	4	4	2	4	4	3	2	5	3	4	4	4	4	4	2	4	4
283	20	2	4	4	3	3	3	3	3	3	4	3	3	3	4	4	4	4	3	4	3	3	3	4	4	4	3	3	3	3	3	3	3	3	3	3	3	3	3	3	3	3	3	3	3	3	3	3	3
286	20	1	4	4	4	4	3	3	5	4	3	4	4	3	5	4	3	3	3	3	3	3	3	3	3	3	4	4	4	4	4	3	3	3	4	3	3	4	4	4	3	3	3	3	3	4	4	3	3
287	20	1	3	3	3	3	3	2	3	3	4	5	5	5	3	3	3	4	4	4	3	3	4	4	3	3	4	4	4	4	4	4	4	3	3	3	4	4	4	4	3	4	4	5	5	3	3	4	4
288	22	2	4	4	4	4	2	2	3	2	5	4	4	4	4	4	4	4	4	4	4	4	4	4	4	4	4	4	4	4	4	4	4	3	4	4	3	3	3	3	3	3	3	3	3	3	3	3	3
291	20	2	3	3	3	3	1	1	2	2	5	4	5	5	4	4	4	3	3	3	3	3	3	4	3	4	3	3	3	3	3	4	4	4	4	4	4	4	4	4	4	4	4	4	4	3	3	4	4
292	19	2	3	3	3	3	2	3	2	2	4	3	3	3	3	3	3	3	3	3	3	3	3	3	3	3	3	3	3	3	4	4	4	4	4	4	4	4	4	4	4	3	3	3	3	3	3	3	3
295	20	1	3	3	3	3	3	3	3	4	3	3	4	4	3	4	3	4	4	3	4	3	4	4	3	4	4	3	3	4	4	4	3	4	4	3	3	4	3	3	3	3	3	3	3	4	3	4	3
296	20	1	4	4	3	4	3	4	4	4	5	5	5	5	5	4	4	2	4	4	4	4	4	4	2	4	4	2	4	2	3	4	4	4	2	4	4	2	4	4	1	4	4	4	4	4	1	4	4
297	19	1	1	1	1	1	1	1	2	1	5	5	5	5	5	5	5	1	5	3	5	3	5	5	1	2	1	1	2	3	3	4	3	5	1	2	4	2	3	3	3	3	3	3	3	2	5	5	4
298	19	1	3	2	2	2	2	2	2	2	4	4	4	4	5	5	5	1	5	5	5	5	3	4	5	5	5	5	5	5	5	4	3	3	3	3	3	3	3	3	3	3	3	3	3	3	3	3	3
300	20	2	3	5	5	4	2	1	3	2	5	5	5	5	5	5	3	2	5	5	3	4	4	3	4	3	3	2	3	2	3	5	5	5	5	4	5	2	3	3	3	4	4	4	4	4	4	5	5
301	19	2	3	3	3	3	2	2	3	2	3	3	3	3	3	3	3	3	3	2	3	3	3	3	3	3	3	3	3	3	3	3	3	3	3	3	3	3	3	3	3	3	3	3	3	3	3	3	3
302	19	1	3	3	2	2	4	3	5	5	4	3	3	3	5	3	2	5	3	3	5	3	4	4	3	4	4	3	4	3	3	4	3	3	4	3	4	3	4	3	3	4	3	3	3	3	4	3	3
303	19	1	4	4	4	4	3	2	3	4	5	4	4	4	4	4	4	4	4	4	4	4	4	4	4	4	4	4	4	4	4	4	4	4	4	4	4	4	4	4	4	4	4	4	4	4	4	4	4
304	19	2	4	4	3	5	3	2	3	3	4	4	4	4	5	3	3	3	3	3	2	4	3	3	3	4	4	4	3	3	4	4	4	5	2	2	3	1	1	4	3	2	3	3	3	2	3	2	2
305	20	2	3	3	3	2	1	2	2	2	4	5	5	5	4	4	4	2	4	4	3	4	4	4	2	3	4	4	4	4	3	3	3	4	3	4	3	3	4	3	3	4	4	4	4	4	3	3	3
307	19	1	3	4	3	3	2	2	3	3	3	3	3	3	4	4	4	3	4	4	4	4	4	4	4	4	4	3	4	4	4	4	4	4	4	4	4	4	3	4	3	4	4	4	4	4	4	4	4
308	20	2	2	2	2	2	2	2	2	2	4	4	4	4	4	4	4	4	4	4	4	4	4	4	4	4	4	4	4	4	4	4	4	4	4	4	4	4	4	4	4	4	4	4	4	4	4	4	4
309	18	2	3	3	3	3	3	2	2	2	5	5	5	5	5	5	5	5	5	5	5	5	5	5	4	4	5	5	5	5	5	4	4	4	4	4	4	4	2	5	2	5	4	4	4	4	4	4	4
311	19	1	3	4	3	3	2	2	3	2	4	4	5	4	5	5	3	4	4	4	4	4	4	5	3	4	3	4	3	4	4	3	4	4	3	4	4	3	4	4	4	4	4	4	4	4	3	4	3
312	20	1	5	5	4	5	2	1	4	2	5	5	5	5	5	5	5	3	5	5	5	5	5	5	5	5	5	5	5	5	4	3	3	4	5	2	3	1	2	4	5	5	3	5	5	5	3	5	5
313	19	2	4	4	3	3	2	1	3	2	5	5	5	5	5	3	4	1	4	4	4	3	4	4	3	5	5	5	5	5	5	5	4	5	2	4	3	2	5	5	3	5	3	4	3	3	2	3	3
314	21	1	5	5	5	5	5	5	5	5	5	5	5	5	5	5	5	5	5	5	5	5	5	5	5	5	5	5	5	5	5	4	4	4	5	3	3	4	4	3	3	4	4	4	4	4	4	3	4
315	20	1	3	3	3	3	2	2	1	1	5	4	4	4	5	3	3	2	4	4	4	3	4	5	2	2	4	5	5	4	5	4	4	5	2	2	5	2	3	3	3	3	4	3	4	5	3	3	3
316	20	1	2	1	1	1	1	1	1	1	4	4	4	3	3	3	1	2	2	3	3	2	3	3	3	3	3	3	4	3	2	3	3	3	3	3	3	4	3	4	3	4	4	3	4	3	4	3	4
317	20	2	3	3	3	3	4	3	5	4	5	4	4	4	3	3	3	3	3	3	3	3	3	3	3	3	3	3	3	3	3	3	3	3	3	3	3	3	3	3	3	3	3	3	3	3	3	3	3
318	20	2	5	3	3	3	2	3	3	2	5	4	4	4	3	3	4	4	3	3	4	3	3	4	3	5	5	5	5	5	3	3	3	4	3	4	3	3	3	3	3	3	3	3	3	3	3	3	3
319	21	1	3	3	3	3	3	3	4	4	5	5	5	4	3	3	3	3	3	3	3	3	3	3	3	3	3	3	3	3	3	3	3	3	3	3	3	3	3	3	3	3	3	3	3	3	3	3	3
320	19	1	4	4	3	3	4	2	4	2	3	4	3	4	3	4	4	2	4	2	4	4	4	3	3	4	3	4	3	4	4	3	3	4	3	2	4	4	3	4	3	3	5	5	3	5	5	3	5
322	20	2	5	5	5	5	2	3	5	1	5	5	5	5	5	5	5	5	5	3	3	3	4	5	5	2	1	1	5	5	5	4	4	5	5	4	3	3	2	5	5	2	3	3	5	5	5	3	5
323	20	2	3	3	3	4	3	3	3	3	3	3	3	4	5	5	5	5	4	4	4	4	2	3	4	4	3	3	4	3	3	4	4	4	4	4	3	3	3	2	4	4	4	3	3	3	3	4	4
324	20	1	4	4	4	4	4	3	5	5	5	4	5	4	5	4	4	3	4	4	5	4	4	4	5	5	4	5	4	4	5	4	5	4	4	4	5	4	4	5	5	4	4	5	4	4	4	5	4
325	20	2	5	4	5	4	2	3	3	5	5	3	3	2	4	2	4	2	3	3	3	2	4	2	3	4	3	3	2	4	3	3	3	4	3	2	2	2	2	3	3	3	2	3	2	3	3	2	4
326	19	2	3	3	3	3	2	2	3	2	3	4	4	4	4	4	4	4	3	3	2	3	3	4	4	4	4	4	3	3	4	3	4	4	3	4	3	4	4	3	4	3	4	3	4	4	3	4	4
329	19	2	3	3	3	3	3	3	2	2	5	5	5	5	4	4	3	3	4	4	3	3	3	3	3	3	4	3	4	3	4	3	3	3	3	4	4	3	3	3	3	3	3	3	3	3	3	4	4
331	19	2	4	4	4	4	2	3	3	3	4	4	5	5	4	4	4	4	4	4	4	4	4	4	4	4	4	4	4	4	4	4	4	3	4	4	3	3	3	4	3	4	3	4	3	4	4	4	4
332	20	2	3	3	3	3	3	3	3	4	4	3	4	3	3	3	3	3	4	3	2	3	3	3	3	3	4	3	3	3	3	4	4	3	2	3	3	3	3	4	3	2	3	3	3	3	3	3	3
333	20	1	3	4	4	3	2	2	2	3	3	3	3	4	4	4	3	2	3	3	3	3	3	3	3	4	4	3	3	3	3	3	4	3	3	3	2	3	3	3	2	2	2	2	3	3	3	3	3
334	20	1	3	4	4	3	5	5	5	5	5	5	5	5	5	5	5	3	5	5	5	5	5	5	3	3	3	5	5	3	3	5	3	3	3	3	3	3	5	3	5	3	5	5	5	3	3	5	3
335	20	2	3	3	3	3	2	2	3	2	4	3	4	4	4	4	2	3	4	4	3	3	3	4	4	4	4	4	3	4	4	4	4	4	3	3	3	2	2	3	3	3	3	4	4	3	4	3	3
336	19	2	3	4	3	4	3	2	3	3	5	5	5	5	4	3	4	4	3	4	2	4	4	3	4	2	4	4	3	4	5	5	3	4	3	5	4	3	4	3	4	4	3	5	5	3	5	3	4
339	19	2	5	1	3	1	4	4	5	5	5	5	5	5	5	5	5	1	5	5	2	5	5	5	5	5	5	5	5	5	1	5	5	5	5	5	5	5	5	5	5	5	5	5	5	5	5	5	5
340	19	2	3	4	3	3	2	1	2	2	5	4	5	5	5	5	5	2	5	5	4	5	5	5	4	5	4	4	4	4	4	4	4	4	2	2	4	2	2	4	2	4	4	3	4	4	3	4	4
341	20	2	3	3	3	3	3	4	4	3	4	4	4	4	4	4	4	2	3	3	4	3	4	4	4	4	4	4	4	4	5	4	3	4	3	3	2	3	4	3	4	3	3	3	4	3	4	4	4
342	20	2	3	4	3	3	3	3	4	2	4	4	4	5	5	5	3	3	4	4	4	4	4	4	4	4	4	4	4	4	4	4	4	4	4	4	4	4	4	4	4	4	4	4	4	4	4	4	4
343	19	2	3	3	3	2	3	4	2	4	3	2	4	2	4	4	4	4	4	3	3	4	3	3	4	3	3	3	4	4	4	3	3	3	3	3	3	3	3	3	3	4	4	4	3	3	4	3	4
344	19	2	3	4	3	4	2	3	2	2	4	3	4	4	5	5	3	2	5	5	5	5	4	3	3	4	3	4	4	5	4	5	5	5	5	5	5	5	5	5	5	4	4	5	5	4	5	4	4
345	20	1	3	3	3	2	2	2	3	3	4	3	4	4	5	5	5	2	5	5	5	5	5	5	5	5	5	5	5	5	5	5	5	5	5	5	5	3	5	5	5	5	5	5	5	5	2	5	5
346	19	1	4	5	5	4	3	2	4	4	5	5	5	5	5	2	3	2	4	4	2	3	2	2	3	3	5	2	4	4	5	4	4	5	5	4	5	2	2	5	4	3	4	3	3	3	3	2	3
347	19	1	4	3	4	4	4	3	3	3	4	4	4	4	4	4	4	2	4	4	4	3	4	4	4	4	4	4	4	4	4	2	3	4	3	2	3	3	2	4	2	4	4	4	4	4	4	4	4
348	20	2	3	3	3	3	3	3	3	3	4	4	4	4	3	4	4	4	3	3	3	2	3	3	2	3	2	3	3	3	4	2	2	3	3	3	3	3	3	3	4	3	3	3	4	3	3	3	4
349	19	2	4	3	4	4	4	4	4	4	4	3	4	4	5	5	4	2	3	3	3	3	3	3	3	3	3	3	3	3	3	3	3	3	3	3	3	3	3	3	3	3	3	3	4	3	3	3	3
350	19	1	3	3	3	3	1	1	2	2	5	5	5	5	5	5	5	5	5	5	5	5	5	5	5	5	5	5	5	5	5	5	5	5	5	5	5	5	5	5	5	5	5	5	5	5	5	5	5
351	19	2	4	4	3	3	3	3	4	3	5	5	5	5	3	4	4	3	4	4	4	5	5	4	4	3	4	5	4	3	2	4	4	4	4	3	4	4	5	5	5	4	3	5	4	3	4	3	4
352	20	2	3	3	3	3	3	3	3	3	3	3	5	5	5	5	5	5	5	5	5	5	5	5	5	5	5	5	5	5	5	5	5	5	5	5	5	5	5	5	5	5	4	4	4	4	4	4	4
353	20	1	3	3	3	3	3	3	3	3	4	2	4	2	4	2	4	2	4	2	4	2	4	2	4	2	4	2	4	2	4	2	4	2	4	2	4	2	4	2	4	3	3	3	3	4	2	4	2
354	20	2	2	2	2	3	1	2	2	2	5	5	5	5	3	4	3	5	5	5	5	5	5	5	4	3	4	4	3	4	4	3	3	3	3	3	3	3	3	3	3	3	3	3	3	3	3	3	3
355	19	2	4	4	4	3	3	3	4	2	4	4	4	4	4	4	4	4	4	4	4	3	3	3	4	4	4	4	4	4	3	3	3	3	4	4	3	3	3	4	3	4	3	4	4	3	3	3	3
356	19	2	5	5	5	5	5	4	5	5	5	5	5	5	3	3	3	3	3	3	3	3	3	3	3	5	5	5	5	5	5	5	5	5	5	5	5	5	5	5	5	5	5	5	5	5	3	5	5
357	20	2	5	5	4	3	3	2	4	4	5	5	5	5	5	5	5	5	5	5	5	5	5	5	5	4	4	4	4	4	2	4	4	4	4	4	4	2	3	3	2	4	4	4	4	4	3	4	4
358	18	2	5	5	5	5	4	4	4	4	4	5	5	4	5	4	5	4	5	4	5	4	5	4	5	4	5	4	5	4	5	4	4	4	5	5	4	5	5	4	4	4	5	4	4	4	4	4	4
359	19	2	3	3	3	3	2	2	2	2	5	5	5	5	5	5	5	3	5	5	5	5	5	5	5	5	4	3	4	5	3	4	4	4	5	5	5	5	4	4	5	5	5	5	5	5	4	4	5
360	19	2	3	3	3	3	3	3	2	1	5	5	5	5	3	5	5	2	5	5	5	3	4	4	5	4	4	3	3	4	5	3	4	5	5	3	3	2	1	4	3	3	3	5	5	3	2	5	5
361	19	1	2	2	3	2	3	3	3	2	3	3	3	4	4	3	2	3	4	2	4	3	3	3	2	4	4	3	4	3	4	4	4	3	3	3	4	2	3	3	3	4	3	3	3	3	3	4	3
363	19	2	4	4	4	4	3	2	3	3	5	5	4	4	3	3	3	3	4	4	3	4	4	3	2	3	3	3	3	3	4	4	4	4	3	3	3	4	3	4	3	3	3	3	3	4	2	3	3
364	20	1	5	5	5	5	5	5	5	4	5	3	4	5	5	5	5	4	3	3	5	3	5	5	5	5	3	4	5	5	4	5	5	4	5	5	5	5	4	5	4	5	5	4	5	5	4	5	4
365	20	2	3	3	3	3	2	1	2	1	4	4	4	4	5	2	3	1	5	5	3	4	4	4	3	3	3	3	3	3	3	4	4	5	2	4	4	2	3	4	3	5	3	4	4	3	3	4	5
366	21	2	2	2	3	3	3	3	3	3	3	3	3	3	2	3	2	3	2	3	3	3	3	3	3	3	3	3	2	3	3	2	3	2	3	2	4	3	3	3	3	3	3	3	3	3	3	3	3
367	19	2	2	3	1	2	1	3	3	4	4	5	5	5	5	5	5	3	5	5	5	5	5	5	5	5	5	5	5	5	5	5	5	5	5	5	5	5	5	5	5	5	5	5	5	5	5	5	5
368	20	2	3	4	3	3	2	1	2	2	5	5	5	5	4	4	2	2	5	5	4	5	5	5	3	3	3	3	2	4	2	5	5	5	2	3	5	2	4	4	4	4	4	4	5	4	4	4	4
369	20	1	4	4	4	4	3	3	3	3	3	3	3	3	3	3	3	3	4	4	4	4	4	4	4	4	4	4	4	4	4	4	4	4	4	4	4	4	4	4	4	4	4	4	4	4	4	4	4
370	19	2	4	4	4	4	2	2	4	2	5	5	5	5	4	5	5	4	5	5	5	5	5	5	4	4	4	4	4	4	4	5	4	4	4	4	4	4	4	4	4	4	4	4	4	4	3	3	3
372	19	2	3	3	3	3	2	2	3	3	4	4	4	5	4	4	3	4	4	4	4	3	4	4	3	4	4	4	4	4	4	4	4	4	4	4	4	3	4	3	4	4	4	4	4	4	3	4	4
375	19	2	5	5	2	4	4	4	4	2	5	5	5	5	5	5	5	5	5	5	5	5	5	5	5	5	5	5	5	5	5	5	5	5	3	3	5	2	2	5	5	3	4	5	5	3	2	4	5
376	19	2	3	3	3	3	2	3	3	2	4	4	4	3	5	4	4	4	4	4	3	4	4	4	3	3	3	3	3	3	5	3	3	3	3	4	4	3	3	4	4	3	3	3	3	4	4	4	4
377	20	1	5	4	4	4	4	4	4	4	4	4	4	4	4	4	4	4	5	5	5	5	5	5	5	4	5	5	5	5	5	5	4	5	5	5	5	5	5	5	5	4	4	4	5	5	5	5	5
378	20	2	3	3	3	3	3	3	3	3	3	5	5	5	5	5	3	3	5	5	5	5	5	5	5	5	5	5	5	5	5	5	5	5	5	3	5	2	3	3	3	5	5	5	5	5	5	5	5
379	19	2	4	4	5	5	3	2	3	2	4	2	3	3	4	4	4	3	4	4	4	4	4	4	4	4	4	4	4	4	4	4	4	4	4	4	4	4	4	4	4	4	4	4	4	4	4	4	4
380	20	2	4	3	3	2	3	3	3	2	4	3	3	3	3	3	3	3	4	3	3	3	4	3	3	4	4	4	4	4	3	3	4	5	3	4	3	3	4	5	4	3	4	3	5	3	3	4	5
382	19	2	4	3	4	3	2	2	3	2	4	4	4	4	4	3	3	4	4	4	4	3	3	4	3	4	4	4	4	4	4	4	4	3	4	4	4	4	4	4	3	4	3	4	4	4	4	4	4
387	20	2	3	3	3	3	3	3	3	3	5	5	5	5	5	5	3	5	5	5	5	5	5	5	5	5	5	5	5	5	5	5	5	5	5	5	5	5	4	3	3	4	4	4	4	4	4	4	4
388	19	2	2	3	3	3	3	2	2	2	4	5	5	5	5	5	5	5	4	5	5	5	5	5	5	5	5	5	5	5	5	5	5	5	4	5	5	5	5	5	5	5	5	5	5	5	5	5	5
391	21	2	1	1	1	1	1	1	2	1	5	5	5	5	5	5	5	5	5	5	5	5	5	5	5	5	4	5	4	5	4	5	5	5	5	5	5	5	5	5	5	5	5	5	4	4	4	5	5
392	20	2	4	4	4	4	4	3	4	3	3	3	3	3	3	3	3	3	3	3	3	3	3	3	3	3	3	3	3	3	3	3	3	3	3	3	3	3	3	3	3	3	3	3	3	3	3	3	3
394	19	2	3	3	4	4	5	4	3	3	3	3	3	3	3	3	3	3	3	3	3	3	3	3	3	3	3	3	3	3	3	3	3	3	3	3	3	3	3	3	3	3	3	3	4	3	4	3	3
395	20	2	4	4	5	4	4	4	5	4	4	4	3	4	4	2	4	4	3	4	4	3	4	4	4	4	3	5	4	4	4	3	4	3	3	1	3	3	2	4	4	5	3	3	4	4	4	4	3
396	19	2	5	4	4	4	4	4	3	3	3	3	4	4	4	3	3	4	3	2	2	3	3	3	3	3	4	4	4	4	3	4	3	4	3	3	3	3	3	3	3	3	3	3	3	3	3	3	3
398	20	2	4	4	4	4	3	3	2	3	4	4	4	4	5	5	4	3	3	3	3	3	3	3	3	3	3	3	3	3	3	3	3	3	3	3	3	3	3	3	3	3	3	3	3	3	3	3	3
399	19	2	4	4	4	4	4	4	4	4	4	4	4	4	4	4	3	3	2	2	2	2	2	2	2	4	4	4	4	4	4	2	2	4	4	3	3	4	2	4	3	4	4	4	4	4	4	4	4
400	20	1	4	4	4	3	2	1	2	1	5	4	5	5	4	5	3	3	5	3	4	3	3	3	3	2	1	1	4	3	4	4	5	4	3	3	5	3	2	5	2	3	3	3	3	3	4	3	3
403	19	2	3	3	4	3	2	2	3	2	4	3	4	4	4	3	3	3	3	3	3	4	3	3	3	3	3	3	3	3	4	3	4	4	3	4	3	2	2	4	2	3	4	3	3	3	2	4	4
405	20	2	3	3	3	3	3	3	3	2	5	5	5	5	4	3	4	4	3	3	3	3	3	4	4	4	4	4	4	4	3	3	3	3	3	3	3	3	4	3	4	5	4	4	4	4	3	3	3
409	19	2	4	4	4	4	3	3	2	3	5	5	5	5	5	5	5	5	5	5	5	5	5	5	5	5	5	5	5	5	5	5	5	5	5	5	5	5	5	5	5	5	5	5	5	4	3	5	5
411	19	1	3	4	4	2	1	1	1	2	5	5	5	5	5	5	5	3	4	5	5	5	5	5	5	5	3	3	5	3	3	4	4	4	4	3	3	1	1	1	1	3	3	3	3	3	3	3	3
412	19	2	5	5	5	5	2	3	4	2	4	4	4	4	5	4	3	3	5	5	5	5	5	5	2	3	3	3	3	3	3	5	5	5	4	4	4	4	4	4	3	4	4	3	4	4	4	4	4
414	19	2	4	4	4	4	2	1	3	2	5	5	5	5	5	5	5	2	5	5	4	5	5	5	5	5	4	2	4	4	3	4	5	5	5	5	5	2	5	5	2	5	5	5	5	5	3	3	5
415	23	1	5	5	5	5	5	5	5	5	3	3	5	5	3	5	4	4	4	4	3	5	5	5	5	3	5	5	3	3	5	3	4	5	5	4	3	4	5	4	3	4	4	4	4	4	5	4	3
416	19	2	3	3	3	2	1	1	3	2	4	3	4	4	5	5	4	2	4	4	4	4	4	4	4	4	4	4	4	4	4	3	4	4	4	4	3	3	4	4	4	4	4	4	4	4	4	4	4
418	19	2	4	4	4	4	2	2	3	2	3	4	4	4	4	4	4	4	3	3	3	3	3	3	3	3	3	3	3	3	3	4	3	4	4	4	4	3	3	3	3	3	3	3	3	3	3	3	3
419	20	2	4	4	4	5	4	5	3	5	4	4	4	5	4	5	5	5	4	4	5	4	4	5	3	5	3	4	5	5	4	5	5	4	4	5	4	5	5	4	3	5	4	5	5	4	4	5	5
420	20	2	4	4	5	3	4	4	4	4	5	5	5	5	5	5	5	3	5	4	5	4	4	4	4	4	4	4	4	5	1	5	4	4	4	4	4	4	4	4	4	5	5	4	5	4	5	4	5
421	19	2	3	3	3	3	3	3	3	3	3	3	3	3	3	3	3	3	3	3	3	3	3	3	3	3	3	3	3	3	3	3	3	3	3	3	3	3	3	3	3	3	3	3	3	3	3	3	4
422	20	2	4	3	4	4	3	2	2	2	4	4	4	4	4	4	4	4	4	4	4	3	2	4	2	3	3	4	3	4	4	4	4	3	3	4	2	4	3	4	4	2	4	3	4	4	3	3	2
423	19	2	2	3	3	3	2	2	2	2	3	4	4	4	4	4	4	3	4	4	3	4	4	4	3	4	3	3	3	3	3	3	3	3	3	3	3	4	3	3	4	4	4	4	3	3	3	3	3
424	20	2	3	4	4	3	2	2	3	3	4	4	4	4	4	4	4	4	4	4	4	4	4	4	4	4	3	4	3	4	4	3	3	3	3	3	3	3	4	4	4	3	3	3	3	3	4	3	4
425	19	1	3	3	3	3	2	2	2	3	3	3	3	3	5	5	5	5	5	5	5	5	5	5	5	5	5	5	5	5	5	5	5	5	5	5	5	5	5	5	5	5	5	5	5	5	5	5	5
426	19	1	1	1	1	1	1	2	2	2	4	4	4	4	4	4	4	4	4	4	4	4	4	4	4	4	4	4	4	4	4	4	4	4	4	4	4	4	4	4	4	4	4	4	4	4	4	4	4
428	20	2	5	5	3	3	4	3	3	3	4	4	5	4	5	5	4	4	4	4	5	4	4	5	5	4	4	5	4	4	4	4	4	4	5	5	4	4	4	4	5	4	4	3	4	5	4	4	3
429	19	2	3	2	3	2	4	3	4	2	5	5	5	5	4	3	2	4	3	3	3	3	3	3	3	3	3	3	3	3	3	3	3	3	3	3	3	3	3	3	3	3	4	4	4	3	2	4	4
432	19	1	3	3	4	4	2	2	2	1	5	5	5	4	5	5	4	3	4	4	3	4	4	3	4	3	4	3	4	3	4	4	4	4	4	4	3	2	3	3	3	4	4	3	4	3	3	4	3
434	20	1	5	4	4	4	1	1	1	1	5	5	5	5	5	5	3	5	5	5	5	5	5	5	5	4	5	5	5	3	5	5	4	4	4	4	4	4	4	4	4	4	4	4	4	4	4	4	4
435	19	2	4	4	5	5	5	4	4	3	4	3	4	4	4	4	3	4	3	3	3	3	3	3	3	4	4	4	4	3	3	3	3	3	3	3	3	4	3	2	3	3	3	3	3	3	4	3	3
436	19	1	3	3	3	3	3	3	3	4	3	3	3	3	3	3	3	3	3	4	4	3	5	2	3	3	3	4	3	3	4	4	4	4	3	3	3	3	3	3	3	3	3	3	3	3	4	4	4
438	19	2	4	4	4	3	3	3	4	4	4	4	4	4	4	4	4	3	3	4	4	4	4	4	4	4	3	3	4	3	3	3	3	3	3	3	3	3	4	4	4	3	3	3	3	4	4	4	4
439	19	1	4	3	3	3	3	3	4	3	4	4	4	4	4	4	4	3	4	4	4	4	4	4	4	4	4	4	4	4	4	4	4	4	4	4	4	4	4	4	4	4	4	4	4	4	4	4	4
440	19	2	3	3	3	3	2	2	2	3	4	4	4	4	4	4	4	4	4	4	4	4	4	4	4	4	4	4	4	4	4	4	4	4	4	4	4	4	4	4	4	4	4	4	4	4	4	4	4
442	18	2	3	3	5	5	3	2	4	3	4	2	3	3	5	5	5	1	5	5	5	5	5	5	3	3	3	4	4	4	4	4	4	4	4	4	4	4	4	4	4	4	4	4	4	4	4	4	4
443	18	1	4	4	4	4	4	4	3	4	3	4	4	3	4	4	3	4	3	4	4	4	4	4	4	4	4	4	3	4	4	4	4	4	4	4	4	4	4	4	4	4	4	4	4	4	4	4	4
445	19	2	4	4	4	4	3	3	3	3	4	4	4	4	4	4	4	4	4	4	4	4	4	4	4	4	4	4	4	4	4	4	4	4	4	4	4	4	4	4	4	4	4	4	4	4	4	4	5
446	19	2	2	3	3	3	3	3	4	2	3	5	4	4	3	3	3	3	3	3	3	3	3	3	3	3	3	3	3	3	3	3	3	3	3	3	3	3	3	3	3	3	3	3	3	3	3	4	4
448	20	2	4	3	3	2	4	3	2	3	4	3	3	3	4	4	4	4	4	4	2	4	4	4	3	3	4	3	3	3	3	3	3	3	3	3	3	3	4	3	4	3	3	3	3	3	3	3	3
449	20	2	3	3	3	3	2	3	4	4	5	4	5	5	4	4	4	4	4	4	4	4	4	4	4	3	5	5	3	3	5	3	4	4	4	4	4	4	4	4	4	4	4	4	4	4	4	4	4
451	19	2	4	3	4	4	4	3	3	2	3	3	4	4	4	3	4	2	4	4	4	4	4	4	4	4	4	4	4	4	4	4	4	4	4	4	4	3	4	4	4	4	4	4	4	4	3	4	5
453	20	2	1	3	1	2	1	1	2	1	5	4	4	4	2	2	1	1	4	4	4	4	4	4	4	4	4	4	4	4	4	4	4	4	4	4	4	4	4	4	4	4	4	4	4	4	4	4	4
454	19	2	2	3	2	3	2	2	1	2	5	5	5	5	5	5	3	5	5	5	5	5	5	5	5	5	3	1	5	3	5	5	5	5	5	5	5	3	5	5	3	5	5	5	5	5	5	5	5
455	18	2	4	4	4	3	2	2	3	2	5	4	4	4	5	5	4	4	5	4	4	4	4	4	4	4	4	5	5	5	5	4	4	4	4	4	4	2	3	4	4	5	5	4	5	4	5	4	4
457	19	2	4	4	5	4	3	3	3	4	5	4	4	4	4	3	2	2	4	3	3	3	2	2	2	4	4	4	5	4	2	4	4	4	5	4	4	2	2	3	3	4	3	4	2	2	3	2	2
460	18	2	4	4	4	4	2	3	4	1	4	3	5	4	5	5	2	2	5	5	2	4	4	3	3	3	3	3	3	3	3	3	3	3	4	4	3	3	3	4	3	3	3	3	3	3	3	3	3
461	19	2	5	5	5	5	5	3	3	1	5	5	5	5	3	3	5	3	3	3	5	3	3	3	2	1	3	3	3	3	1	3	2	2	3	2	3	3	3	3	3	3	3	3	3	3	3	3	3
463	女	2	3	3	1	1	1	1	2	1	3	2	5	5	5	5	5	1	5	5	5	5	5	5	3	5	5	5	4	4	3	3	3	3	3	3	4	1	1	3	1	2	3	2	5	5	1	4	5
467	20	1	5	5	1	2	2	2	2	2	5	2	2	2	2	2	2	2	2	3	3	3	3	3	3	3	2	3	3	3	3	3	3	3	3	3	3	3	2	2	3	3	3	2	3	3	3	3	3
468	19	1	2	2	1	2	2	2	3	2	5	5	5	5	4	5	4	4	5	4	4	5	5	4	4	5	5	5	4	5	4	5	4	4	5	4	5	5	5	4	5	4	5	5	4	4	4	5	5
470	20	1	3	3	3	3	2	2	3	2	4	3	4	4	4	4	3	2	4	4	4	3	3	4	3	3	3	4	2	3	3	3	2	3	3	3	3	3	3	4	3	4	4	4	4	3	2	3	3
471	20	1	3	3	3	3	2	4	4	2	3	3	3	3	3	3	3	3	3	3	4	3	5	5	5	5	5	5	5	5	5	5	5	5	5	5	5	5	5	3	3	4	4	3	2	3	3	3	3
472	20	2	4	4	3	3	3	2	3	3	4	3	4	4	4	4	3	3	5	5	5	5	5	5	5	4	3	3	2	3	3	4	4	4	4	4	4	3	4	4	2	4	4	4	4	4	4	4	4
474	20	2	4	4	4	4	4	4	4	4	4	4	4	4	3	3	3	3	3	3	4	4	4	3	3	3	3	3	4	4	4	4	4	4	4	4	4	4	4	4	4	4	4	4	4	4	3	4	4
475	20	2	4	4	4	4	4	4	4	4	3	3	3	3	4	4	4	2	4	4	2	2	4	3	3	3	3	3	3	2	4	3	3	4	3	3	4	4	2	4	3	3	3	3	4	4	4	3	4
476	19	2	4	4	4	4	3	3	4	3	4	3	3	3	4	4	3	2	3	3	4	4	3	3	3	4	4	4	4	4	5	3	3	3	3	3	3	3	3	3	3	3	3	4	3	3	3	3	3
478	20	2	5	5	3	4	1	1	2	1	5	3	4	3	5	5	5	2	4	3	2	4	4	4	3	2	2	3	3	3	2	4	4	4	4	4	4	2	2	4	2	4	4	4	4	4	3	3	3
482	20	1	3	3	3	3	4	4	4	4	4	4	5	5	5	4	4	4	4	5	4	5	5	4	5	4	4	4	5	4	5	4	5	5	4	4	5	3	5	5	4	5	4	4	5	4	5	5	5
483	18	2	5	5	5	3	5	5	5	3	4	4	3	3	3	3	3	3	3	3	3	3	3	3	3	3	3	3	3	3	3	3	3	3	3	3	3	3	3	3	3	3	3	3	3	3	3	3	3
484	19	2	4	3	3	3	3	3	3	3	5	5	5	5	3	3	3	3	3	3	3	3	3	3	3	4	4	4	4	4	4	4	3	4	4	4	4	4	4	4	4	3	4	3	3	3	3	3	3
485	21	2	3	3	3	3	3	3	3	3	3	4	5	5	4	5	3	3	4	4	4	4	4	4	4	3	4	3	3	3	3	5	5	5	4	5	4	3	3	4	4	3	4	3	5	5	5	4	4
486	20	1	3	3	3	3	1	1	1	1	5	5	5	5	5	5	3	5	5	5	5	5	5	5	5	5	5	5	5	5	5	5	5	5	5	5	5	5	5	5	5	5	5	5	5	5	1	5	5
487	19	1	1	1	1	1	1	1	1	1	5	5	5	5	4	4	3	4	5	5	5	5	5	5	5	5	5	5	5	5	5	5	5	5	5	5	5	5	5	5	5	5	5	5	5	5	5	5	5
489	20	2	5	5	5	3	2	3	3	3	3	3	3	3	3	3	3	3	3	3	3	3	3	3	3	3	3	3	3	3	3	3	3	3	3	3	3	3	3	3	3	3	3	3	3	3	3	3	3
490	19	2	5	5	5	5	3	5	5	5	5	5	5	3	3	3	3	3	3	3	3	3	3	3	4	4	4	4	4	4	5	5	5	5	5	5	5	5	5	4	5	5	5	5	5	5	3	5	5
493	19	2	3	3	3	3	2	3	2	2	5	5	5	5	4	4	4	3	5	5	5	5	5	5	4	3	3	5	5	5	5	4	4	4	4	4	4	3	4	5	5	5	5	5	5	5	4	4	4
494	18	2	4	2	3	4	5	5	5	5	5	5	5	4	5	5	5	2	4	3	2	5	4	4	3	3	4	2	3	5	5	3	3	5	5	5	5	3	4	4	4	4	4	4	4	4	4	4	4
495	19	2	5	5	5	5	3	4	4	4	5	5	5	5	5	5	5	3	5	5	5	5	5	5	5	5	5	5	5	5	5	5	5	5	5	5	5	5	5	5	5	5	5	5	5	5	5	5	5
497	20	1	3	2	3	2	2	3	4	2	5	5	5	5	4	3	4	2	4	2	4	2	4	4	4	4	4	4	4	4	4	4	4	4	4	4	2	3	4	4	4	4	3	3	4	4	3	4	4
498	20	2	3	4	3	3	3	3	3	3	3	3	3	3	2	2	2	2	5	5	5	5	5	5	3	3	3	3	3	3	3	3	3	3	3	3	3	3	3	3	3	2	2	2	2	2	2	2	2
499	19	2	3	3	3	3	3	2	3	2	5	4	3	4	4	4	4	2	4	3	4	4	3	3	2	2	3	4	4	4	2	4	3	4	3	3	4	3	3	3	2	3	3	2	3	3	3	3	3
501	19	1	3	3	3	3	3	3	3	3	4	4	4	4	3	2	2	2	3	3	3	3	3	3	3	3	3	3	3	3	2	3	3	3	4	4	3	3	3	3	3	3	3	3	3	3	2	3	3
502	18	2	3	4	3	2	3	3	2	2	5	5	5	5	5	5	5	4	3	4	4	5	4	5	5	5	5	4	3	4	5	5	5	4	3	3	5	3	4	3	3	4	4	5	3	4	5	3	3
503	19	2	5	5	5	5	5	1	1	1	5	5	5	5	5	5	5	5	5	5	5	5	5	5	5	5	5	5	5	3	5	5	5	5	5	5	5	5	5	5	5	5	5	5	5	5	5	5	5
504	19	2	5	5	5	3	3	3	4	4	4	4	3	4	5	4	4	4	4	3	3	4	3	4	3	4	3	4	3	4	3	4	3	3	3	4	3	4	3	4	3	3	3	4	3	3	3	4	3
505	19	1	4	4	4	4	3	3	3	3	3	3	4	4	4	4	4	3	4	4	4	3	4	4	3	3	3	3	3	3	4	3	3	3	4	4	4	3	3	3	3	3	3	3	3	3	3	3	3
507	20	1	1	1	1	1	1	1	1	1	5	5	5	5	5	5	1	1	5	5	5	5	5	1	5	5	5	5	5	5	5	5	5	5	5	5	5	5	5	5	5	5	5	5	5	5	5	5	5
508	19	2	2	2	2	1	2	2	2	2	2	2	2	2	2	2	2	2	2	3	3	3	3	3	3	3	3	3	3	3	3	3	3	3	3	3	3	3	3	3	3	3	3	3	3	3	3	3	3
509	20	1	4	4	4	4	3	3	2	4	2	4	2	4	4	2	3	4	2	5	2	4	4	4	4	2	4	4	2	3	2	4	2	4	2	4	2	4	5	5	5	5	5	5	2	3	4	3	2
510	19	2	4	5	4	4	3	2	3	2	5	5	5	5	4	3	2	3	4	4	4	4	4	5	3	4	4	4	4	4	4	3	4	4	5	4	5	3	3	4	4	5	5	5	5	4	3	4	4
511	19	1	1	1	1	1	4	3	4	5	3	3	3	3	3	3	3	3	2	2	2	2	2	2	2	4	4	4	4	4	5	1	1	1	1	1	1	3	5	2	5	3	3	4	2	1	1	4	1
513	20	2	3	3	3	3	3	3	3	3	3	4	5	5	5	3	5	5	3	3	3	3	3	3	3	3	3	3	3	3	3	3	3	3	3	3	3	3	3	3	3	3	3	3	3	3	3	3	3
515	20	2	3	3	3	3	3	3	3	4	4	2	3	3	2	4	3	2	3	3	3	4	4	4	4	4	4	3	3	4	4	2	4	4	3	4	4	4	3	4	3	4	4	4	4	4	4	4	4
517	19	1	3	3	4	2	2	3	4	1	5	5	5	5	5	4	4	3	3	5	3	3	3	4	2	3	2	4	3	4	5	2	2	3	5	5	4	2	5	3	5	3	4	5	4	4	2	3	3
518	20	2	5	2	5	4	4	4	4	4	4	4	4	4	4	4	3	2	4	4	4	4	4	4	2	4	4	4	4	4	4	4	4	4	4	4	4	4	4	4	4	3	3	3	3	3	3	3	3
519	19	2	1	1	1	1	1	1	1	1	1	5	5	5	5	5	5	5	5	5	5	5	5	5	5	5	5	1	1	1	5	5	5	5	5	5	5	5	5	5	5	5	5	5	5	5	5	5	5
522	20	1	3	3	3	3	2	2	3	2	4	4	4	4	4	4	4	2	4	4	4	4	4	4	4	4	4	3	4	4	4	4	4	4	2	2	4	2	3	4	3	4	4	4	4	4	4	4	4
523	19	1	4	4	4	4	4	3	4	4	4	4	4	4	3	4	4	4	4	3	4	4	4	4	4	4	4	4	4	4	4	4	4	4	4	4	4	4	4	4	4	4	3	3	4	3	5	3	4
525	20	2	4	4	5	4	3	4	3	3	4	3	4	4	4	4	4	3	3	3	3	3	3	3	3	3	3	3	3	3	3	3	3	3	3	3	3	3	3	3	3	3	3	3	3	3	3	3	3
527	19	2	5	5	5	1	4	4	4	5	5	5	5	5	5	5	5	5	5	5	5	5	5	5	5	5	5	5	5	5	5	5	5	5	5	5	5	5	5	5	5	5	5	5	5	5	5	5	5
528	19	2	4	4	4	4	3	2	3	2	4	4	4	4	4	4	4	2	3	2	4	4	3	3	3	4	4	4	4	4	5	4	3	4	4	4	4	3	2	4	3	3	4	4	3	4	4	3	4
529	20	1	5	5	5	5	5	5	5	5	4	3	3	4	4	3	3	3	2	3	4	2	3	2	3	2	3	4	3	3	3	2	2	4	4	2	2	4	2	3	3	3	2	3	4	5	3	5	5
530	18	2	3	3	3	3	5	2	5	2	4	3	2	3	3	2	3	4	3	2	4	3	2	4	3	3	2	4	3	3	2	4	2	4	2	2	3	3	4	3	4	3	4	2	4	3	3	3	3
531	20	2	5	5	5	5	5	5	5	5	5	5	5	5	5	5	5	1	3	3	3	3	3	3	2	2	4	5	2	3	5	3	4	5	3	3	3	3	3	3	3	3	3	3	3	3	3	3	3
534	20	2	5	5	4	4	2	2	3	3	5	5	5	5	4	4	4	4	5	5	5	4	5	5	3	4	4	4	3	3	3	4	4	4	4	5	5	3	2	3	2	5	5	5	5	5	5	5	5
537	20	2	3	3	3	1	4	4	5	4	2	3	4	5	5	4	4	3	4	4	5	3	4	4	3	4	3	4	4	4	3	4	3	4	4	4	3	4	3	4	4	3	4	5	4	4	2	4	3
538	19	2	4	5	5	3	3	2	2	3	5	5	5	5	5	5	5	5	5	5	5	4	5	5	5	5	5	5	5	5	5	5	5	5	5	5	5	5	5	5	5	5	5	5	5	5	5	5	5
539	20	2	5	4	4	4	5	5	5	5	3	2	2	2	4	4	4	4	4	4	4	4	4	4	4	4	4	4	4	4	4	4	4	4	4	4	4	4	4	4	4	4	4	4	4	4	4	4	4
541	20	1	1	1	1	1	1	1	1	1	5	5	5	5	5	5	1	5	5	5	5	5	5	5	5	5	5	5	5	5	5	5	5	5	5	5	5	5	5	5	5	5	5	5	5	5	5	5	5
544	19	2	3	4	4	4	4	3	3	4	5	4	5	5	4	4	4	3	4	4	4	4	4	4	4	4	4	4	4	4	4	4	4	4	4	4	4	4	4	4	4	4	4	5	5	4	4	4	4
545	22	1	1	1	1	1	1	1	1	1	5	5	5	5	5	5	5	5	5	5	5	5	5	5	5	5	5	5	5	5	5	5	5	5	5	5	5	5	5	5	5	5	5	5	5	5	5	5	5
548	20	2	3	5	3	5	2	1	1	1	5	5	5	5	5	5	5	5	5	5	5	5	5	5	5	5	5	5	5	5	5	5	5	5	5	5	5	5	5	5	5	5	5	5	5	5	5	5	5
550	19	2	3	3	3	3	3	3	3	3	3	5	5	5	5	5	3	3	3	3	5	5	5	3	3	3	3	3	3	3	3	3	3	3	3	3	3	3	3	3	3	3	3	3	3	3	3	3	3
551	19	2	3	3	3	3	3	3	3	3	5	5	5	5	5	5	5	5	5	5	5	5	5	5	5	5	5	5	5	5	5	5	5	5	5	5	5	5	5	5	5	5	5	5	5	5	2	5	5
553	20	2	4	4	4	4	4	4	4	3	4	3	3	3	3	3	3	3	3	3	3	3	3	3	3	3	3	3	4	3	4	4	4	3	3	3	3	3	3	3	3	3	3	3	3	3	3	3	3
554	19	2	3	3	3	3	3	3	3	3	3	3	3	3	3	3	3	3	3	3	3	3	3	3	3	3	3	3	3	3	3	3	3	3	3	3	3	3	5	4	5	5	5	5	5	5	5	4	4
555	19	2	4	3	3	3	3	3	3	3	3	3	3	3	3	3	3	3	3	3	3	3	3	3	3	3	3	3	3	3	3	3	3	3	3	3	3	3	3	3	3	3	3	3	3	3	3	3	3
556	20	2	3	4	4	4	2	2	3	3	3	3	3	3	3	3	3	3	3	3	3	3	3	3	3	3	3	3	3	3	3	3	3	3	3	3	3	3	3	3	3	3	3	3	3	3	3	3	3
557	19	2	5	5	5	5	3	3	3	2	4	4	4	4	4	4	4	4	4	4	4	4	4	4	4	4	4	4	4	4	4	4	4	4	4	4	4	4	4	4	4	4	4	4	4	4	4	4	4
558	20	2	5	5	5	5	1	3	2	3	3	3	3	3	3	3	3	3	3	3	3	3	3	3	3	3	3	3	3	3	3	3	3	3	3	3	3	3	3	3	3	3	3	3	3	3	3	3	3
559	19	2	4	4	4	4	4	4	4	4	5	5	5	5	5	5	5	1	5	5	5	5	5	5	4	4	4	4	3	3	3	3	3	3	3	3	3	3	4	3	3	3	3	4	3	3	3	3	3
560	21	1	3	3	3	3	3	3	3	3	3	3	3	3	3	3	3	3	3	3	3	3	3	3	3	3	3	3	3	3	5	5	5	5	5	5	4	4	5	5	3	3	3	3	3	3	4	4	4
561	20	1	5	5	5	5	5	3	3	3	3	3	3	3	3	3	3	3	3	3	3	3	3	3	3	3	3	3	3	3	3	3	3	3	3	3	3	3	3	3	3	3	3	3	3	3	3	3	3
562	19	2	3	3	3	3	3	3	3	3	3	4	4	4	3	3	3	3	3	3	3	3	3	3	3	3	3	3	3	3	3	3	3	3	3	3	3	3	3	3	3	3	3	3	3	3	3	3	3
563	20	2	3	4	3	3	3	3	4	4	5	4	4	4	2	4	5	2	3	3	3	2	2	4	4	4	4	4	4	4	4	3	3	3	3	3	3	3	3	3	3	3	3	3	3	3	3	3	4
564	20	2	5	5	5	5	5	5	5	4	5	4	4	5	5	5	4	4	4	4	5	5	5	5	5	4	4	3	4	4	4	5	5	5	4	4	5	5	5	4	4	4	4	5	5	5	5	4	5
565	19	2	5	5	5	5	3	3	3	3	3	3	3	3	3	3	3	3	3	3	3	3	3	3	3	3	3	3	3	3	3	3	3	3	3	3	3	3	3	3	3	3	3	3	3	3	3	3	3
567	18	2	4	4	4	3	4	4	4	4	3	4	4	4	4	4	4	3	4	4	4	3	4	4	4	4	4	4	4	4	4	3	4	4	4	4	4	4	4	4	4	4	4	4	4	4	3	4	4
568	20	2	3	3	3	3	2	2	2	2	4	4	4	4	4	4	4	4	3	3	3	3	3	3	3	3	3	3	3	3	3	3	3	3	3	3	3	3	3	3	3	3	3	3	3	3	3	3	3
569	20	1	1	1	2	2	1	1	2	1	5	5	5	5	5	5	5	2	5	5	5	5	5	5	5	5	5	5	5	5	5	5	5	5	5	5	5	5	5	5	5	5	5	5	5	5	5	5	5
570	19	1	3	3	3	3	2	2	2	2	3	3	3	3	3	3	3	3	3	3	3	3	3	3	3	3	3	3	3	3	3	3	3	3	3	3	3	3	3	3	3	3	3	3	3	3	3	3	3
571	18	2	4	4	4	4	2	2	2	2	3	3	3	3	5	4	5	3	5	5	3	3	3	3	3	3	3	3	3	3	3	3	3	3	3	3	3	3	3	3	3	3	3	3	3	3	3	5	3
572	20	2	4	4	4	4	2	2	4	2	4	4	4	4	4	4	4	4	4	4	4	4	4	4	4	4	4	4	4	4	4	4	4	4	4	4	4	4	4	4	4	4	4	4	3	3	3	3	3
573	20	2	5	5	5	5	3	2	3	3	5	5	5	5	5	5	5	5	5	5	5	5	5	5	3	3	4	4	4	4	5	5	5	5	5	5	5	3	2	5	2	2	5	3	3	3	3	2	2
574	19	2	4	4	4	4	3	3	3	3	5	4	4	4	4	4	3	4	4	4	4	4	4	4	4	4	4	4	4	4	4	4	4	4	4	4	4	3	4	4	4	4	4	4	4	4	4	4	4
575	19	2	4	4	4	4	3	2	4	3	4	3	4	4	5	5	3	4	4	4	4	3	3	3	3	3	3	3	3	3	2	4	3	4	4	4	4	4	4	4	4	4	4	4	4	4	4	4	4
576	19	2	3	3	3	3	3	2	3	3	5	5	5	5	4	4	4	4	4	4	4	4	4	3	3	3	3	3	3	4	3	3	3	3	3	3	3	2	2	4	3	5	5	5	5	4	4	4	4
577	19	1	4	4	4	4	2	2	3	3	5	5	5	5	5	5	5	5	5	5	5	5	5	5	5	5	5	5	5	5	5	5	5	5	5	5	5	5	5	5	5	5	5	5	5	5	5	5	5
578	20	2	4	4	4	4	2	3	3	3	4	5	5	5	4	4	3	4	4	4	4	4	5	5	5	5	5	5	5	5	5	5	5	4	4	5	4	5	4	5	4	5	5	5	5	5	3	4	4
579	20	2	5	5	5	5	3	2	2	2	5	3	5	5	3	3	2	2	3	3	2	5	2	2	2	2	2	2	3	2	5	5	5	5	5	3	5	3	3	5	3	3	3	3	3	3	3	3	3
580	19	2	5	5	5	5	3	3	3	3	3	3	3	3	3	3	2	3	3	3	3	3	3	3	3	3	3	3	3	3	3	3	3	3	3	3	3	3	3	3	3	3	3	3	3	3	3	3	3
581	18	2	5	5	5	5	3	3	4	3	5	5	5	5	5	5	5	5	5	5	5	5	3	5	5	3	3	5	5	3	5	5	5	5	5	5	5	5	5	5	5	3	5	3	5	3	5	5	5
583	20	2	4	5	5	5	2	2	3	2	5	5	5	5	5	5	1	5	5	5	5	5	5	5	5	5	5	5	5	5	5	5	5	5	5	5	5	5	5	5	5	5	5	5	5	5	5	5	5
584	19	2	4	4	4	4	2	2	3	2	5	5	5	5	5	5	5	5	5	5	5	5	5	5	5	5	5	5	5	5	5	5	5	5	5	5	5	5	5	5	5	5	5	5	5	5	5	5	5
585	20	2	5	5	5	5	5	5	5	5	5	3	3	4	5	5	5	3	4	4	4	4	4	4	4	4	5	3	5	5	5	5	5	5	5	5	5	5	2	5	3	3	2	2	3	2	4	2	3
587	19	2	4	3	5	4	4	3	4	4	3	3	3	3	5	4	3	2	3	3	3	3	3	4	3	4	4	4	3	5	5	3	3	3	3	4	3	4	4	3	3	2	3	2	3	3	3	3	5
590	20	2	5	5	5	5	2	2	5	5	5	5	5	5	5	5	3	3	5	5	5	5	5	5	5	5	5	5	5	5	5	4	4	4	4	4	4	2	4	3	2	4	3	4	3	3	3	3	2
591	19	2	3	3	4	3	3	3	4	2	4	2	4	4	4	3	4	1	4	4	3	4	4	4	3	2	3	3	3	4	4	3	3	3	3	4	3	2	2	4	2	4	3	3	3	3	3	3	3
592	19	2	1	1	1	1	1	3	3	3	3	3	3	3	3	3	3	3	3	3	3	3	3	3	3	3	3	3	3	3	3	3	3	3	3	3	3	3	3	3	3	3	3	3	3	3	3	3	3
593	19	1	3	3	4	4	3	3	4	4	4	3	4	4	4	3	3	3	4	4	3	2	3	4	4	3	4	4	3	4	4	3	3	3	4	4	4	5	4	3	3	4	3	2	5	4	5	3	4
595	19	2	4	3	3	3	3	3	2	3	2	3	3	3	3	3	3	2	3	2	3	2	3	3	3	3	3	4	4	3	3	3	3	3	3	3	3	3	2	3	3	3	3	3	4	3	3	3	3
596	19	2	5	5	5	5	2	3	3	3	3	3	3	3	3	3	3	3	3	3	3	3	3	3	3	3	3	3	3	3	3	3	3	3	3	3	3	3	3	3	3	3	3	3	3	3	3	3	3
598	19	2	5	5	5	5	5	5	5	5	3	3	3	3	3	3	3	3	3	3	3	3	3	3	3	3	3	3	3	3	3	3	3	3	3	3	3	3	3	3	3	3	3	3	3	3	3	3	3
599	20	2	5	5	5	5	5	2	3	3	3	4	4	4	4	4	4	3	4	4	4	4	3	4	3	4	4	4	3	4	3	4	4	4	3	3	3	3	3	3	4	4	3	3	3	3	3	3	4
601	21	2	5	5	5	5	3	2	3	3	5	5	5	5	5	5	4	2	3	4	3	4	3	4	3	3	3	3	3	3	3	5	5	5	3	3	3	3	2	5	2	4	3	3	3	3	3	3	3
602	20	2	4	4	3	3	1	1	2	2	5	5	5	5	5	3	2	2	5	5	5	5	5	5	5	5	5	5	5	5	3	5	5	5	5	5	5	2	5	5	1	5	5	5	5	5	5	5	5
603	20	2	3	3	3	3	3	3	2	3	5	5	5	5	5	5	5	3	3	5	4	3	4	4	4	3	4	4	3	4	3	4	3	3	4	4	3	4	3	3	3	4	3	3	3	3	2	3	2
606	19	2	4	4	3	2	2	3	2	2	5	4	4	5	4	3	3	3	3	3	3	3	3	3	3	3	3	3	3	3	3	3	3	3	3	3	3	3	3	3	3	3	3	3	3	3	3	3	3
607	19	2	5	5	5	5	5	5	5	5	4	4	4	4	4	3	3	3	2	2	3	2	2	2	2	2	3	3	3	3	2	4	4	4	2	2	2	3	3	3	3	3	3	3	3	3	3	3	3
608	20	2	5	5	5	5	3	3	4	4	5	4	3	5	5	5	5	2	4	4	3	3	3	3	4	4	4	3	3	3	3	4	3	3	4	4	3	3	3	3	4	4	3	3	3	3	3	3	3
609	20	2	2	3	2	2	2	1	2	2	4	4	4	4	5	5	5	3	3	3	3	3	3	3	3	3	3	3	3	4	4	4	4	4	4	4	4	4	4	4	4	4	4	4	4	4	4	4	4
610	19	2	3	3	4	3	3	3	3	3	4	4	4	4	4	3	5	1	3	3	3	3	3	4	3	3	4	3	2	3	1	5	5	5	5	5	5	5	5	4	4	4	4	4	4	3	3	3	3
611	19	2	4	4	4	4	4	3	3	4	3	4	4	4	4	3	3	3	3	3	3	4	4	4	3	3	3	3	3	3	3	3	3	3	3	3	3	3	4	3	3	3	3	3	3	3	3	3	3
612	20	2	3	2	2	2	2	3	3	3	4	4	4	4	4	4	3	2	4	3	3	4	3	3	3	3	3	3	3	3	3	3	3	5	3	3	3	3	2	5	5	4	4	4	4	3	2	5	5
613	19	2	4	4	4	3	5	2	5	2	5	3	4	3	5	2	3	1	4	4	2	5	4	3	2	2	2	2	2	2	2	3	3	4	4	3	3	2	3	3	2	3	3	3	3	3	3	4	4
615	20	2	4	4	3	3	2	3	4	1	5	4	5	5	5	5	3	1	4	4	4	4	3	4	2	4	4	3	2	4	3	3	3	3	5	4	4	3	4	3	4	3	4	4	4	2	2	4	5
616	19	2	3	3	3	3	4	3	3	3	4	3	3	3	3	3	3	3	3	3	3	3	3	3	3	3	3	3	3	3	3	3	3	3	3	3	3	3	3	3	3	3	3	3	3	3	3	3	3
617	20	2	5	5	5	5	4	4	4	4	5	5	5	5	5	5	5	1	5	5	5	5	5	3	3	4	5	5	5	4	3	5	5	5	3	5	5	3	3	4	4	4	4	5	5	5	4	3	4
619	20	2	5	5	5	3	3	3	3	2	5	5	4	4	5	4	5	2	3	4	4	4	3	4	2	4	4	3	5	4	5	4	4	4	2	3	3	3	2	4	2	3	3	3	3	3	3	3	3
620	20	2	3	3	3	3	2	1	2	1	5	3	5	5	3	3	3	3	4	3	3	3	3	3	3	3	3	3	3	3	3	4	4	4	4	4	4	3	4	4	3	3	3	3	3	3	3	3	3
621	20	2	4	5	5	5	2	2	2	2	5	5	5	5	5	5	5	3	5	5	5	5	5	4	3	3	4	3	3	3	4	4	4	5	3	4	5	2	4	4	3	5	5	5	5	5	5	4	4
622	19	2	5	5	4	4	3	2	5	2	3	5	3	2	5	3	2	5	3	4	4	4	2	4	5	2	5	3	5	2	5	2	5	3	5	3	5	3	4	3	4	4	3	4	3	4	3	4	2
623	20	2	1	5	5	5	3	1	1	1	5	5	5	5	5	5	3	5	5	3	5	5	5	5	3	3	3	3	3	3	3	3	3	4	3	3	3	4	4	3	4	4	3	3	4	4	4	3	4
624	20	2	4	4	5	5	3	2	4	5	5	5	5	5	5	5	3	3	3	5	5	5	5	3	3	4	3	2	5	3	3	4	4	4	4	4	3	3	2	4	4	5	5	5	5	5	4	4	4
627	19	2	3	3	3	3	3	3	2	2	4	4	4	4	4	4	4	3	4	4	4	4	4	4	4	4	4	4	4	4	4	4	4	4	4	4	4	4	4	4	4	4	4	4	4	4	4	4	4
628	20	2	4	4	3	3	2	2	4	3	4	4	4	4	4	3	3	2	4	3	3	4	4	3	3	4	3	4	3	4	4	4	4	4	4	4	4	3	3	3	3	4	4	3	3	3	3	3	3
630	19	2	5	5	5	4	4	4	4	4	5	5	5	5	5	5	5	5	5	5	5	5	5	5	5	5	5	5	5	5	5	5	5	5	5	5	5	5	5	5	5	5	5	5	5	5	5	5	5
631	20	1	1	1	1	1	1	1	1	1	5	5	5	5	5	3	3	3	3	3	3	3	3	5	3	3	5	5	3	3	3	3	3	3	3	3	3	3	3	3	3	5	5	5	3	3	3	3	3
632	20	2	4	4	4	4	3	2	3	3	5	5	5	5	5	5	5	3	5	5	5	5	5	5	5	5	5	5	5	5	1	5	5	5	5	5	5	5	5	5	5	5	5	5	5	5	5	5	5
633	20	2	3	4	4	4	2	2	2	2	5	4	4	4	5	5	5	5	5	5	5	5	5	5	5	5	5	5	5	5	5	5	5	5	5	5	5	5	5	5	5	5	5	5	5	5	5	5	5
634	19	1	5	5	5	5	1	1	1	1	5	5	5	5	5	5	5	1	5	5	5	5	5	5	5	5	5	5	5	5	5	5	5	5	5	5	5	5	5	5	5	5	5	5	5	5	5	5	5
636	19	2	5	5	5	5	5	5	5	4	4	4	4	4	4	4	3	3	5	3	3	3	3	3	3	5	4	3	4	3	3	3	4	4	3	3	3	4	4	3	3	4	4	4	4	4	3	3	3
639	19	2	5	5	5	5	3	2	4	1	4	5	5	5	5	5	5	3	5	5	5	5	5	5	5	5	5	5	5	5	5	5	5	5	5	5	5	3	5	5	5	5	5	5	5	5	5	5	5
640	20	2	4	4	4	3	3	2	3	3	5	4	5	5	5	3	3	3	4	4	4	4	3	3	3	3	3	4	3	3	3	4	4	4	2	3	4	2	3	4	4	3	3	3	3	3	3	3	4
641	20	2	4	3	3	2	3	3	4	3	4	3	4	4	4	4	4	4	4	4	3	4	4	3	3	4	4	4	3	4	4	4	4	4	4	4	4	3	4	3	4	3	4	4	4	3	3	4	4
642	20	2	3	3	3	3	3	3	3	3	3	3	3	3	3	4	4	3	4	4	4	5	4	4	4	4	4	4	4	3	3	4	4	4	4	4	4	4	4	4	4	4	4	4	4	4	4	4	4
643	19	2	2	2	2	2	2	2	2	2	4	3	4	4	4	4	4	3	4	3	4	3	3	3	3	4	3	3	3	3	4	4	3	4	4	3	4	3	3	3	3	4	4	3	3	3	3	4	2
644	19	2	3	4	3	4	2	2	3	3	5	5	5	5	5	5	5	3	3	4	2	5	5	5	5	5	3	5	4	3	3	3	4	4	4	5	5	5	5	5	5	5	5	5	5	5	5	5	5
645	21	2	4	4	4	4	3	3	3	3	4	4	4	4	4	4	4	3	4	4	3	4	4	3	3	4	4	4	3	4	2	3	3	3	3	3	3	3	3	3	3	3	3	3	3	3	3	3	3
647	20	1	5	5	5	5	3	3	3	3	2	4	3	3	5	5	5	5	5	5	5	5	5	5	5	5	5	5	5	5	5	5	5	5	5	5	5	5	5	5	5	5	5	5	5	5	5	5	5
648	19	2	4	4	4	4	4	3	3	3	5	5	5	5	5	5	3	5	5	5	5	3	5	3	3	3	3	3	3	3	3	3	3	3	3	3	3	3	3	3	3	5	5	5	5	5	5	5	5
649	19	2	4	4	4	4	2	3	2	2	4	4	4	4	4	4	4	4	4	4	4	4	4	4	4	4	4	3	3	4	4	4	4	4	4	4	4	4	4	4	4	4	4	4	4	4	4	4	4
651	19	2	3	3	3	3	3	2	2	2	4	4	4	4	4	4	3	4	4	4	3	3	3	3	3	4	4	3	3	3	4	3	3	4	3	3	3	3	3	3	3	3	4	4	4	3	2	4	3
652	19	2	1	1	1	3	3	3	3	3	3	3	3	3	3	3	3	3	2	2	2	2	2	2	2	2	2	2	2	2	2	2	2	2	2	2	2	2	2	2	2	2	2	2	2	2	2	2	2
653	20	2	3	3	3	3	3	2	2	3	5	5	5	5	5	5	5	5	5	5	5	5	5	5	5	5	5	5	5	5	5	5	5	5	5	5	5	5	5	5	5	5	5	5	5	5	5	5	5
654	19	2	2	2	2	2	3	2	2	2	2	2	2	2	3	3	3	3	3	3	3	2	3	2	3	2	3	2	3	2	3	2	3	2	3	2	3	2	3	2	3	2	3	2	3	2	3	2	3
655	19	2	5	5	4	2	1	1	2	3	3	2	4	4	4	4	4	4	4	4	4	4	4	4	4	4	4	4	4	4	4	4	4	4	4	4	4	4	4	4	4	4	4	4	4	4	1	5	5
656	20	2	5	5	4	4	5	4	3	4	4	4	3	5	5	5	4	5	5	4	4	3	3	4	5	5	5	5	5	5	5	5	5	5	5	5	5	5	5	5	5	5	5	5	5	5	5	5	5
657	21	1	4	4	4	4	2	2	3	3	4	4	4	4	4	4	4	3	4	3	4	3	3	3	3	3	3	3	3	3	3	3	3	3	3	3	3	3	3	3	3	3	3	3	3	3	3	3	3
658	21	2	4	4	5	4	2	2	3	1	3	4	5	5	3	5	3	3	4	3	2	4	4	3	2	3	3	4	3	4	4	4	5	5	3	4	4	3	3	4	3	2	4	3	3	4	2	3	3
659	19	2	3	3	3	3	3	3	3	3	5	5	5	5	4	4	4	4	4	4	4	4	4	4	4	4	4	4	4	4	4	4	4	4	4	4	4	4	4	4	4	4	4	4	4	4	4	4	4
661	18	2	5	3	3	3	2	2	3	2	5	5	5	5	5	5	3	5	5	5	5	5	5	5	1	5	5	5	5	5	5	5	5	4	4	4	4	1	3	5	3	5	5	5	3	5	4	4	4
664	19	2	5	4	4	4	4	3	3	3	3	5	5	5	5	5	5	2	5	5	5	5	5	5	5	5	5	5	5	5	5	5	5	5	5	5	5	5	5	5	5	5	5	5	5	5	5	5	5
665	20	2	3	3	3	3	3	3	4	2	4	4	4	4	4	3	4	4	4	4	4	4	5	4	4	5	3	4	4	4	4	2	4	4	4	4	4	4	4	4	4	5	5	5	5	5	3	3	3
666	18	2	3	3	3	3	3	3	3	3	3	3	3	3	4	3	4	4	3	3	4	3	3	3	4	4	4	4	4	4	4	4	4	5	4	4	4	3	4	4	4	4	4	4	4	3	2	4	4
667	19	2	4	4	4	4	2	2	1	2	5	5	5	5	3	3	3	3	3	3	3	3	3	3	3	3	3	3	3	3	3	3	3	3	3	3	3	3	3	3	3	3	3	3	3	3	3	3	3
668	20	2	3	1	1	3	5	1	5	1	5	1	3	5	3	5	5	1	5	5	5	1	5	5	5	3	3	3	3	3	3	3	3	3	3	3	3	3	3	3	3	3	3	3	3	3	3	4	3
670	19	2	3	3	3	3	1	1	2	1	5	5	5	5	5	5	4	2	5	5	5	5	5	5	5	5	5	5	5	5	5	5	5	5	2	2	5	1	5	4	2	2	4	4	4	4	1	5	5
671	19	1	3	3	3	3	3	3	3	3	3	3	3	3	5	5	5	5	5	5	5	5	5	5	5	5	5	5	5	5	5	5	5	5	5	5	5	5	5	5	5	5	5	5	5	5	5	5	5
672	19	2	3	3	3	3	3	3	3	5	5	5	5	5	5	5	5	5	5	5	5	5	5	5	5	5	5	5	5	5	5	5	5	5	5	5	5	5	5	5	5	5	5	5	5	5	5	5	5
673	20	2	3	3	3	3	3	3	3	3	4	4	4	3	4	4	4	4	2	3	3	3	3	3	3	4	4	3	3	3	4	3	3	3	3	3	4	2	3	3	3	4	4	4	3	4	4	3	3
674	19	2	5	3	3	5	3	4	4	3	3	3	3	3	3	3	3	4	3	3	3	3	3	3	3	3	3	3	3	3	3	3	3	3	3	3	3	3	3	3	3	3	3	3	3	3	3	3	3
676	19	2	4	4	5	4	2	2	4	2	4	4	4	4	4	3	4	4	4	4	4	4	4	4	4	4	4	4	4	4	4	4	4	4	4	4	4	4	4	4	4	4	4	4	4	4	4	4	4
678	22	2	5	5	5	5	1	3	5	1	5	1	5	5	5	5	5	1	3	3	3	3	5	5	5	5	5	5	5	5	5	3	3	3	1	3	3	3	3	3	3	1	3	5	5	1	5	1	1
680	19	1	4	4	4	3	2	2	3	3	4	3	3	3	3	3	3	3	3	3	3	3	3	3	3	3	3	3	3	4	3	3	3	3	3	3	3	3	3	3	3	3	3	3	3	3	3	3	3
681	19	2	5	3	4	5	2	1	3	1	5	3	5	5	3	3	5	5	5	5	2	3	3	3	3	3	3	5	3	5	5	4	5	5	5	5	5	5	5	5	5	5	5	5	5	5	5	2	4
682	19	2	3	2	2	3	2	3	3	2	2	3	2	3	5	5	5	1	5	5	5	5	5	5	5	5	5	5	5	5	5	5	3	3	3	4	4	4	3	4	4	4	4	4	4	4	5	5	5
683	20	2	5	5	5	5	3	4	3	3	5	5	5	5	5	5	5	5	5	5	5	5	5	5	5	5	5	5	5	5	5	5	5	5	5	5	5	5	5	5	5	5	5	5	5	5	5	4	3
684	20	1	3	3	3	3	3	1	3	1	5	5	5	5	5	5	5	5	5	5	5	5	5	5	3	3	3	3	3	3	3	3	3	3	3	3	3	3	3	3	3	3	4	3	3	3	3	3	3
685	19	2	3	3	3	3	3	3	3	3	4	4	4	4	4	4	3	3	3	3	3	3	3	3	3	3	3	3	3	3	3	3	3	3	3	3	3	3	3	3	3	4	4	4	4	3	3	3	3
687	19	2	3	3	3	3	3	3	3	3	3	3	3	4	4	4	4	4	4	4	4	4	4	4	4	4	4	4	4	4	4	4	4	4	4	4	4	4	4	4	4	4	4	4	4	4	4	4	4
688	19	1	3	4	3	4	4	4	3	5	3	5	4	4	4	5	5	1	4	3	4	3	4	3	2	4	3	2	3	3	4	3	4	5	4	5	5	4	4	5	3	3	3	4	3	3	4	3	4
690	20	2	3	3	3	3	2	1	2	1	5	5	5	5	4	5	2	3	5	5	5	5	5	5	5	5	5	5	5	5	5	5	5	5	5	5	5	3	3	3	3	3	3	3	3	3	3	3	3
691	20	2	4	3	3	3	4	4	4	4	4	3	4	4	4	4	3	2	3	3	2	3	3	3	2	4	4	4	4	4	3	4	3	3	3	3	3	3	3	4	3	4	4	2	3	4	4	3	4
692	19	2	3	3	4	5	2	3	3	2	5	3	3	4	3	3	3	3	3	3	3	3	3	3	3	3	3	3	3	3	3	3	3	3	3	3	3	3	3	3	3	3	3	3	3	3	3	3	3
693	19	1	4	3	4	3	4	4	4	4	4	4	3	3	4	4	4	3	4	4	4	4	4	4	4	4	4	4	4	4	4	4	4	4	4	4	4	4	4	4	4	4	4	4	4	4	4	4	4
694	19	2	4	4	4	4	3	3	4	2	5	5	5	5	4	4	3	4	4	4	3	3	3	2	3	3	3	3	3	3	3	3	3	3	3	3	3	3	3	3	3	3	3	3	3	3	3	3	3
695	19	2	3	3	3	2	2	3	2	1	5	5	5	5	5	5	5	3	5	5	5	5	5	5	5	5	5	5	5	5	1	5	5	5	5	5	5	5	5	5	5	5	5	5	5	5	5	5	5
696	20	2	5	5	4	5	1	1	2	1	5	5	5	5	5	5	5	5	5	5	5	5	5	5	5	5	5	5	5	5	5	5	5	5	5	5	5	5	5	5	5	5	5	5	5	5	5	5	5
697	19	2	5	5	5	5	3	2	3	1	5	5	5	5	5	5	5	3	5	5	5	5	5	5	5	5	5	5	5	5	5	3	5	5	5	5	5	5	5	5	5	5	5	5	5	5	5	5	5
698	19	2	4	3	4	3	2	3	3	2	4	4	4	4	3	4	3	3	3	3	3	3	4	4	3	3	3	3	4	3	3	3	3	3	3	3	3	3	3	3	3	3	3	3	3	3	3	3	3
699	20	2	5	5	5	5	3	2	3	2	2	4	5	5	5	5	5	5	5	5	5	5	5	4	4	4	4	4	4	4	4	4	4	4	4	5	3	3	3	3	3	3	3	3	3	3	3	3	3
700	19	2	3	5	3	5	3	3	3	3	3	3	3	3	3	3	3	3	3	3	3	3	3	3	3	3	3	3	3	3	3	3	3	3	3	3	3	3	3	3	3	3	3	3	3	3	3	3	3
701	20	2	2	2	2	2	2	2	3	2	5	5	5	5	4	5	5	5	4	4	4	3	3	5	4	3	3	3	3	3	4	5	5	5	5	5	5	3	5	5	5	4	4	4	5	4	5	5	5
702	20	2	5	5	4	4	5	5	5	5	5	5	5	5	5	5	5	5	5	5	5	5	5	5	5	5	5	5	5	5	5	5	5	5	5	5	5	5	5	5	5	5	5	5	5	5	5	5	5
703	20	1	5	5	5	5	5	1	3	3	3	4	4	4	5	5	4	5	5	5	5	5	4	4	5	5	5	5	5	5	5	5	5	5	5	5	5	3	5	5	5	5	4	4	4	4	3	4	4
704	20	1	3	3	3	3	2	2	3	2	4	4	4	4	5	5	5	3	4	4	3	4	4	4	4	3	3	4	3	4	2	4	4	5	4	4	3	4	4	5	4	4	4	4	4	4	3	4	4
706	19	1	3	3	3	4	3	2	3	4	5	5	5	5	5	5	5	4	4	4	4	4	4	4	4	4	4	4	4	4	4	3	3	3	3	3	3	3	3	3	3	3	4	2	3	4	2	3	4
707	19	1	1	5	3	3	3	3	3	3	3	3	3	3	3	3	3	3	3	3	3	3	3	3	3	3	3	3	3	3	3	3	3	3	3	3	3	3	3	3	3	3	3	3	3	3	3	3	3
708	20	1	4	3	4	4	3	3	3	3	4	3	3	3	3	3	4	3	3	4	4	3	4	3	4	4	4	3	3	3	4	4	4	3	3	3	3	3	3	3	3	4	3	3	3	4	3	3	4
709	20	2	3	3	3	3	1	1	2	1	5	4	4	5	5	5	5	4	5	5	5	5	5	5	4	5	5	5	5	4	4	4	4	4	5	5	4	2	4	4	4	4	5	5	5	5	4	4	4
710	20	2	3	3	3	3	2	3	3	4	2	3	4	3	4	3	3	3	3	3	3	3	3	2	2	2	2	3	3	3	3	3	3	4	3	4	3	2	3	3	3	2	2	3	3	3	3	3	3
711	20	2	3	3	3	3	3	3	2	2	5	5	5	5	5	5	5	5	5	5	5	3	3	5	5	5	5	5	5	5	5	5	5	5	5	5	5	3	3	3	3	3	3	3	3	3	3	3	3
713	女	2	3	3	3	3	3	3	3	3	3	3	3	3	5	5	3	4	4	4	4	4	4	4	4	4	4	2	3	3	3	4	4	4	4	4	4	4	4	4	4	4	4	4	4	4	2	4	4
714	19	2	3	3	3	3	3	3	3	1	4	5	5	5	5	5	5	5	5	5	5	5	5	5	5	4	5	5	5	5	5	5	5	5	5	5	5	5	5	5	5	5	5	5	5	5	5	5	5
715	19	1	4	4	4	3	3	4	4	3	5	4	4	4	4	3	4	2	4	3	3	3	4	4	4	3	4	3	4	4	4	4	3	4	3	4	4	3	4	4	4	4	4	4	3	4	3	4	4
716	19	1	4	4	4	4	2	2	3	2	3	4	4	4	5	5	3	3	5	5	5	5	5	5	5	5	4	4	4	4	4	4	4	3	4	3	4	3	4	4	4	4	4	3	4	3	4	4	3
717	20	1	2	4	4	3	3	3	3	3	3	3	3	3	2	2	2	3	3	3	3	3	3	3	3	4	5	3	4	3	4	4	4	4	3	3	3	3	3	3	3	3	3	3	3	3	3	3	3
718	20	1	3	3	3	3	4	3	3	3	3	4	2	3	3	2	4	2	4	3	3	2	3	3	3	3	2	3	5	1	3	3	3	3	4	2	2	2	3	3	3	4	3	3	3	3	3	4	4
719	20	1	4	4	3	3	2	2	3	1	2	4	4	4	4	4	3	3	3	3	3	3	3	3	3	3	3	3	3	3	3	3	3	3	3	3	3	3	3	3	3	3	3	3	3	3	3	3	3
720	20	2	1	1	1	1	1	1	1	1	5	5	5	5	5	5	5	5	5	5	5	5	5	5	5	5	5	5	5	5	5	5	5	5	5	5	5	5	5	5	5	5	5	5	5	5	5	5	5
722	20	2	1	1	2	3	3	3	3	3	3	3	3	3	5	5	4	5	4	3	3	3	3	3	3	3	3	3	3	3	3	3	3	3	3	3	3	3	3	3	3	3	3	3	3	3	3	3	3
723	19	2	3	3	3	3	3	3	3	3	3	3	5	5	5	5	5	5	5	5	5	5	5	5	5	5	5	5	5	5	5	5	5	5	5	5	5	5	5	5	5	5	5	5	5	5	5	5	5
724	19	1	3	3	3	3	3	3	3	3	3	3	3	3	3	3	3	4	3	3	4	4	4	4	3	4	4	4	3	3	3	4	4	3	3	3	4	2	3	4	3	3	3	3	3	3	3	3	3
725	20	1	3	3	3	3	4	3	4	3	3	4	3	4	3	4	4	4	3	4	4	4	4	3	3	3	3	3	4	4	4	4	4	4	3	3	4	4	2	3	4	2	5	5	4	2	3	4	3
726	20	2	5	4	4	4	2	4	4	2	5	5	5	5	5	5	4	5	5	5	5	5	5	5	5	5	5	5	5	5	1	5	5	5	2	3	5	2	5	5	3	5	5	5	5	5	3	5	5
729	20	2	1	1	1	1	1	1	1	1	5	5	5	5	5	5	3	3	3	3	3	3	5	5	5	5	5	5	5	5	5	5	5	5	5	5	5	1	5	3	5	5	5	5	5	5	5	5	5
731	20	2	3	3	3	3	3	3	3	3	3	3	3	3	5	3	3	5	3	3	5	3	3	5	3	3	3	5	3	3	5	3	3	3	3	3	3	3	5	3	3	5	3	3	5	3	3	3	3
732	20	2	3	1	2	2	2	1	1	1	5	5	5	5	4	5	5	3	5	5	5	5	5	5	5	5	5	5	5	5	3	3	3	3	3	3	3	3	3	3	3	3	3	3	3	3	3	3	3
734	21	2	3	4	4	4	4	4	4	4	4	4	4	4	4	4	4	4	4	4	4	5	5	5	5	5	5	5	5	5	5	5	5	5	5	5	5	5	5	5	5	5	5	5	5	5	5	5	5
735	20	1	3	3	3	3	3	2	2	2	5	4	4	4	4	4	4	4	4	4	4	4	4	5	4	4	4	4	4	4	4	4	4	4	4	4	4	4	4	4	4	4	4	4	4	2	2	3	3
737	22	1	5	5	5	5	5	5	5	5	3	3	3	3	5	5	5	5	5	5	5	5	5	5	5	5	5	5	5	5	5	5	5	5	5	5	5	5	5	5	5	5	5	5	5	5	5	5	5
738	20	1	5	5	5	5	5	5	5	5	1	2	2	2	4	4	4	2	4	4	4	4	4	4	1	3	3	4	4	4	4	3	3	3	2	2	2	2	5	4	4	1	1	1	1	1	1	1	1
739	20	1	3	2	3	2	5	4	3	3	5	4	5	5	5	5	5	4	5	5	5	5	5	5	3	3	5	3	3	4	3	4	3	5	5	2	4	1	2	3	1	3	3	3	3	3	3	3	3
740	20	2	5	3	5	4	2	3	3	3	5	5	5	5	5	5	3	3	5	5	5	5	3	5	3	5	5	5	5	5	3	5	3	5	3	4	5	3	4	3	5	2	4	5	3	3	1	3	3
742	19	1	4	4	4	4	3	4	4	4	5	4	4	4	4	4	3	4	4	4	4	4	4	4	4	4	4	4	4	4	4	4	4	3	4	4	3	3	4	4	4	4	4	4	4	4	4	4	4
744	19	2	3	3	3	3	3	3	3	3	3	3	4	2	3	4	2	3	4	2	3	4	4	3	2	4	4	3	3	4	3	3	3	4	3	3	2	4	3	3	4	3	3	2	4	4	3	2	3
745	20	2	2	2	3	2	4	1	5	2	3	3	2	4	1	4	4	2	3	3	3	1	5	5	4	4	4	4	2	4	3	3	3	3	4	4	4	3	4	2	3	3	4	4	2	4	3	4	4
746	20	2	4	3	2	2	3	3	2	2	4	3	3	3	3	3	2	3	3	4	3	4	3	3	3	3	3	3	3	2	2	4	4	5	2	3	4	2	3	5	3	3	4	3	4	4	3	4	4
747	19	2	3	3	3	3	3	3	4	4	4	4	4	4	3	3	3	3	4	4	4	4	4	4	3	3	3	3	3	3	3	4	3	4	3	4	3	3	3	3	3	3	3	4	4	5	3	3	3
748	19	2	1	1	1	2	2	3	3	3	3	3	4	4	5	5	5	4	4	3	4	4	4	4	5	5	3	5	5	5	4	3	3	4	4	3	3	3	3	4	4	5	5	4	4	4	4	4	4
749	20	1	4	4	5	4	2	2	3	2	4	4	4	4	4	4	4	4	4	4	4	4	4	4	4	4	2	4	4	3	5	5	5	5	3	4	3	3	4	5	3	3	4	5	4	4	3	4	4
750	20	2	4	3	4	4	2	2	3	4	5	5	5	5	5	4	5	2	5	5	5	5	5	5	3	2	3	3	3	3	4	4	4	4	3	3	4	2	2	4	3	4	4	4	4	4	3	4	4
751	19	2	3	3	3	3	3	3	3	3	5	5	5	5	5	5	5	3	5	5	5	5	5	5	2	3	3	3	3	3	5	5	5	5	5	5	5	5	5	5	5	5	5	5	4	2	2	5	5
752	18	2	3	3	3	3	3	1	1	1	5	5	5	5	5	5	5	5	5	5	5	5	5	5	5	5	5	5	5	5	5	5	5	5	5	5	5	5	5	5	5	5	5	5	5	5	5	5	5
753	20	1	4	4	4	3	2	3	2	2	5	4	4	5	5	3	2	1	3	3	4	3	4	4	5	5	5	5	5	5	5	4	3	4	4	4	4	3	4	3	4	5	4	3	3	5	2	4	4
754	21	2	3	3	3	3	3	3	3	3	3	3	3	5	4	4	5	3	4	4	4	3	4	4	3	4	4	4	4	4	3	3	3	3	3	4	3	4	3	3	3	3	3	3	3	3	3	4	4
757	18	2	3	3	3	3	2	2	3	3	4	4	4	4	4	4	3	4	4	4	4	4	4	4	4	4	4	4	4	4	4	4	4	4	4	4	4	3	4	4	4	4	4	4	4	4	4	4	4
758	20	2	4	4	4	3	2	2	3	2	5	3	4	5	5	5	4	1	5	5	4	4	3	4	3	3	3	4	4	4	3	3	3	4	4	4	4	3	2	4	3	3	4	4	4	4	4	4	4
760	20	2	1	2	2	2	2	2	2	2	3	3	2	3	3	4	4	3	3	3	3	4	3	4	4	3	3	3	4	5	2	5	5	5	4	5	5	4	5	5	5	5	5	3	5	5	5	4	5
762	19	2	4	3	3	4	2	2	3	2	3	3	3	4	4	4	4	2	4	4	4	4	4	4	4	4	4	4	4	4	4	2	2	2	4	3	2	3	3	3	3	3	3	3	3	3	3	3	3
763	20	2	3	3	4	3	3	3	3	4	5	4	5	5	5	5	3	4	4	4	3	4	4	4	4	5	4	4	4	4	4	3	4	5	4	4	4	4	4	4	4	4	4	3	3	3	3	3	3
764	19	2	4	4	4	4	4	3	3	3	5	3	4	4	3	4	4	3	4	4	3	4	3	4	3	4	4	4	4	4	4	4	4	4	4	4	4	5	4	4	5	4	4	4	5	3	4	3	4
765	19	2	3	3	3	4	2	2	3	2	3	3	3	5	5	5	3	1	5	4	4	4	4	4	1	1	3	3	3	4	4	3	3	3	4	4	4	1	4	4	4	4	4	4	4	4	4	3	3
766	19	2	4	3	3	3	3	2	3	1	5	5	5	5	5	5	4	4	4	5	5	4	5	5	4	5	4	5	4	4	5	4	5	5	5	4	5	5	4	4	4	5	5	5	5	5	5	5	5
767	20	1	3	3	3	3	2	3	3	2	4	4	4	4	3	3	3	4	3	3	3	3	3	4	3	3	3	4	4	4	4	4	4	3	3	3	4	3	3	3	3	3	3	4	3	3	3	3	3
769	19	2	4	4	3	3	3	4	3	3	2	2	3	3	3	2	3	3	3	2	3	3	4	4	2	4	3	3	3	4	4	4	4	4	4	3	4	3	4	3	4	4	4	3	4	4	3	4	4
770	20	1	5	5	5	5	3	2	3	3	5	5	5	5	5	5	4	1	5	5	3	4	4	3	5	3	3	4	4	4	4	5	5	5	5	5	4	4	3	5	3	5	5	5	5	3	3	5	3
772	19	2	5	4	5	5	5	5	5	5	5	4	4	3	4	3	3	4	3	2	2	2	2	2	2	3	4	4	4	4	1	3	3	3	3	4	2	3	3	4	3	3	3	3	3	3	4	2	2
773	19	2	5	5	5	5	4	4	4	4	4	5	5	5	5	5	4	4	4	4	4	4	4	5	5	5	4	4	5	5	5	4	4	4	5	5	5	4	4	4	5	5	5	5	5	5	5	5	4
774	20	1	5	5	5	5	5	4	1	1	3	4	3	4	2	2	2	3	3	2	3	3	3	3	3	3	3	3	2	4	3	1	2	4	4	4	4	3	4	4	4	3	2	2	2	4	4	3	2
776	20	2	4	4	3	3	3	3	3	3	4	4	4	4	3	3	3	3	4	4	4	4	4	4	4	4	4	4	3	4	3	4	3	4	4	4	3	4	4	4	3	4	4	3	4	4	4	4	4
777	18	2	4	4	4	4	4	4	2	2	4	4	5	5	4	4	4	4	4	4	4	4	4	4	4	4	4	5	3	5	5	3	5	3	5	5	3	3	4	5	5	5	5	5	5	5	5	5	5
778	20	1	5	5	5	5	5	5	5	5	5	5	5	5	5	5	5	5	5	5	5	5	5	5	5	5	5	5	4	4	3	3	3	3	2	4	2	5	5	2	5	2	5	3	4	1	4	5	4
779	19	2	3	4	3	4	1	1	1	1	4	4	4	4	4	4	4	4	4	4	4	4	4	4	4	4	3	4	1	3	4	4	4	4	4	4	4	1	3	4	4	4	4	4	4	4	3	4	4
780	28	2	3	2	2	3	4	4	4	5	5	5	5	5	5	5	5	4	5	5	5	5	5	5	5	5	5	5	5	5	4	5	5	5	5	5	5	5	5	5	5	5	5	5	5	5	5	4	4
781	20	1	3	2	2	3	2	2	2	3	4	5	5	5	4	4	3	3	3	4	4	4	4	4	4	4	4	3	4	4	4	4	4	4	4	4	4	4	4	4	4	3	3	3	3	4	4	4	3
782	19	2	3	3	3	3	3	3	2	4	3	3	4	4	4	4	4	4	3	4	4	4	4	5	3	5	4	4	3	4	5	3	4	3	5	3	4	3	3	3	3	4	4	4	4	4	4	4	4
783	20	2	2	2	2	2	2	2	1	1	4	4	4	4	4	4	4	4	4	4	4	4	4	4	4	4	4	4	4	4	4	4	4	4	4	4	4	2	2	4	4	4	4	5	4	4	2	4	4
785	18	2	4	3	2	2	4	4	4	2	3	3	3	4	5	4	5	1	3	3	3	3	3	3	4	2	4	2	4	3	2	4	3	2	4	2	3	3	2	4	4	2	3	4	4	2	3	4	3
786	20	2	5	4	3	3	1	1	3	1	5	5	3	5	5	5	3	1	5	5	5	4	5	5	4	3	2	3	5	3	5	5	5	5	3	5	5	2	3	5	3	4	3	4	4	4	3	4	3
790	20	2	2	2	2	3	1	3	2	3	3	3	3	3	4	4	5	1	4	3	5	3	3	3	2	3	3	2	3	3	1	3	3	3	3	3	3	3	3	3	3	3	3	3	3	3	3	3	3
791	20	1	1	1	1	1	1	1	1	1	5	5	1	1	5	5	5	5	5	5	5	5	5	5	5	5	5	5	5	5	5	5	5	5	5	5	5	5	5	5	5	5	5	5	5	5	5	5	5
792	20	2	4	4	5	5	2	3	4	4	5	5	5	5	3	3	5	3	3	3	3	4	4	4	4	4	4	4	4	4	5	5	5	5	5	5	5	5	5	5	5	5	5	5	5	5	5	5	5
794	19	2	3	3	3	3	3	3	3	3	3	3	3	3	5	5	3	4	5	4	4	4	4	4	4	4	4	4	3	4	3	4	3	4	4	4	3	4	4	4	3	3	3	3	3	4	3	4	4
796	18	1	4	4	4	4	4	5	5	4	4	5	4	4	4	4	3	4	4	4	4	4	5	4	4	4	5	3	4	4	4	3	4	4	3	4	5	4	4	4	4	4	4	5	4	4	4	4	5
797	19	2	4	4	4	3	3	3	3	3	4	4	4	4	3	3	3	3	4	4	4	4	4	4	4	4	4	4	2	4	4	4	3	4	3	3	4	2	4	4	4	4	4	4	4	4	2	4	4
798	19	2	4	4	4	4	4	4	4	4	4	4	4	4	5	5	5	1	3	3	3	3	3	3	3	3	3	3	3	3	3	3	3	3	3	3	3	3	3	3	3	3	3	3	3	3	3	3	3
799	20	2	4	4	4	4	3	3	4	2	5	5	5	5	3	3	3	2	3	3	4	4	4	4	4	4	4	5	4	5	4	3	4	5	3	4	4	3	3	4	4	4	4	4	4	4	4	4	4
801	20	1	3	3	3	3	3	3	3	3	4	3	3	3	3	2	3	4	3	2	4	3	3	3	2	4	3	4	4	3	3	4	2	3	4	3	3	3	3	4	3	3	4	3	4	2	3	4	3
804	21	2	4	4	4	4	4	4	4	4	4	4	4	4	5	5	5	5	4	3	2	4	4	3	4	5	4	4	4	4	2	3	3	4	4	4	4	2	3	4	3	3	4	3	4	2	2	4	4
805	19	2	5	5	5	4	2	1	3	2	5	5	5	5	5	4	3	5	4	3	4	5	4	5	5	5	3	3	5	5	5	5	5	5	5	5	5	5	5	5	5	5	5	5	5	5	5	5	5
806	19	1	4	3	3	5	3	3	4	3	4	4	4	4	5	5	5	2	4	4	3	5	5	5	2	2	4	4	5	4	4	4	4	4	4	3	3	4	4	4	4	4	4	4	4	4	2	5	5
807	20	1	4	3	2	2	1	1	1	2	5	4	5	5	5	5	5	1	5	5	2	4	4	4	4	4	4	4	4	4	4	5	5	5	4	4	3	2	2	5	3	4	4	4	4	4	4	4	4
808	19	2	3	3	3	3	4	4	4	4	2	2	3	2	4	4	4	2	3	3	3	3	3	3	3	2	2	2	2	3	3	3	3	3	3	3	3	3	3	3	3	3	3	3	3	2	2	3	3
810	20	2	3	3	3	3	3	3	5	3	5	2	5	5	5	5	5	2	5	5	5	3	3	3	3	3	3	3	3	3	3	3	3	3	3	2	5	1	1	5	1	1	1	2	4	2	3	4	1
811	20	2	4	4	4	4	3	2	3	2	5	5	5	5	5	5	5	2	4	4	4	4	4	4	3	4	4	4	4	4	4	4	4	4	4	4	4	3	2	4	2	4	4	4	4	4	4	4	4
812	20	2	5	5	5	5	5	5	4	5	4	3	3	3	3	5	2	5	3	5	3	5	3	5	3	5	2	5	3	5	5	3	4	5	3	4	4	4	4	5	2	5	5	5	4	5	2	5	4
813	19	1	2	2	2	2	2	2	2	3	2	4	4	4	4	4	4	4	4	4	4	4	4	4	4	4	4	4	4	4	4	4	4	4	4	4	4	4	4	4	4	4	4	4	4	4	4	4	4
814	19	2	3	3	3	3	3	3	3	3	5	5	5	5	5	5	5	1	5	5	5	5	5	5	3	5	5	5	5	5	5	5	5	5	5	3	5	5	5	5	5	5	5	5	5	5	2	5	5
815	19	2	4	4	4	4	4	4	4	4	4	3	3	3	5	4	3	3	3	3	3	3	3	3	3	3	3	3	3	3	3	3	3	3	3	3	3	3	3	3	3	3	3	3	3	3	3	3	3
816	20	1	3	3	3	2	2	4	4	3	4	4	4	4	3	4	3	3	4	3	4	4	4	3	4	4	3	4	4	4	3	4	4	4	4	3	4	3	4	3	3	4	5	4	4	4	2	4	4
817	19	2	4	4	3	3	3	3	3	3	5	4	4	4	4	4	4	2	4	4	4	5	4	4	4	4	4	4	4	4	4	4	4	4	4	4	4	3	4	4	4	4	4	4	4	4	4	4	4
820	19	2	4	4	4	3	5	3	4	5	5	5	5	5	5	5	2	5	4	3	5	4	2	4	3	5	5	5	5	5	2	3	4	5	5	5	5	2	5	4	5	2	3	4	3	4	1	2	3
821	19	2	3	4	4	3	3	2	3	2	4	4	4	3	4	4	3	2	3	3	3	4	3	3	2	2	3	4	3	3	3	3	3	3	4	4	3	3	3	4	4	3	3	3	3	3	3	3	3
822	20	2	5	5	5	5	5	5	5	5	5	3	5	5	5	5	5	5	5	5	5	5	5	5	5	5	5	5	5	5	5	3	3	3	3	3	3	3	3	3	5	5	5	5	5	5	5	5	5
823	19	2	4	4	3	3	3	3	3	3	3	3	3	3	4	3	3	3	3	3	3	3	3	3	3	3	3	3	3	3	3	3	3	3	3	3	3	3	3	3	3	3	3	3	3	3	3	3	3
824	20	2	5	3	3	2	3	2	3	3	2	3	3	4	5	3	3	3	2	3	2	3	2	3	2	4	4	4	4	4	4	3	3	3	4	4	3	4	4	4	4	4	4	4	4	4	4	4	4
825	19	2	3	3	3	3	2	2	2	3	3	4	4	4	4	4	2	3	4	4	4	4	3	3	3	3	3	3	2	3	3	4	3	4	4	4	4	2	3	3	3	3	3	3	3	3	3	3	3
826	19	2	3	2	2	3	2	2	2	2	5	5	5	5	5	5	4	3	5	5	5	5	5	5	5	5	5	4	3	3	4	5	4	5	5	3	5	3	3	4	3	5	5	5	5	5	4	4	4
828	20	2	3	3	3	3	3	3	3	3	3	3	3	3	5	4	4	2	3	4	5	2	4	4	4	5	5	5	5	5	5	4	4	5	4	1	4	5	2	4	4	5	5	5	5	4	4	5	4
829	20	2	5	5	5	5	5	3	5	5	5	5	5	5	5	5	5	5	5	5	5	5	5	5	5	5	5	5	5	5	5	5	5	5	5	5	5	5	5	5	5	5	5	5	5	5	5	5	5
830	19	1	5	5	5	4	4	4	3	4	3	3	4	5	3	4	3	3	3	4	4	4	4	4	4	4	4	4	4	4	4	4	3	4	3	2	4	3	4	4	3	4	2	4	4	4	3	4	4
831	20	2	3	4	3	3	3	4	4	3	3	3	4	4	4	4	5	4	4	3	4	3	4	4	4	4	4	4	4	4	5	3	4	4	4	4	3	3	4	4	5	4	4	4	5	5	4	4	4
[truncated: 8 more columns]
